# Supplementary material for: A novel preparation method for monodisperse streptavidin magnetic beads and its application in electrochemiluminescent immunoassay for CEA
Source: PLoS One. 2025 Dec 9;20(12):e0338214. doi: 10.1371/journal.pone.0338214 (PMC12688107; doi:10.1371/journal.pone.0338214)
Supplement: S1 Table — (XLSX) [file pone.0338214.s002.xlsx]

## Sheet: FTIR
1.porous PS microspheres		2.PS-NO2		3.PS-M		4.PS-HPG		5.PS-tosyl		6.PS-SA
wavelength(nm)	Transmittance(%)	wavelength(nm)	Transmittance(%)	wavelength(nm)	Transmittance(%)	wavelength(nm)	Transmittance(%)	wavelength(nm)	Transmittance(%)	wavelength(nm)	Transmittance(%)
3.996747e+002	0.000000e+000	3.996747e+002	0.000000e+000	3.996747e+002	0.000000e+000	3.996747e+002	0.000000e+000	3.996747e+002	0.000000e+000	3.996747e+002	0.000000e+000
4.001569e+002	0.000000e+000	4.001569e+002	0.000000e+000	4.001569e+002	0.000000e+000	4.001569e+002	0.000000e+000	4.001569e+002	0.000000e+000	4.001569e+002	0.000000e+000
4.006390e+002	0.000000e+000	4.006390e+002	0.000000e+000	4.006390e+002	0.000000e+000	4.006390e+002	0.000000e+000	4.006390e+002	0.000000e+000	4.006390e+002	0.000000e+000
4.011211e+002	1.000000e+002	4.011211e+002	1.000000e+002	4.011211e+002	8.307935e+001	4.011211e+002	8.014482e+001	4.011211e+002	9.435223e+001	4.011211e+002	7.749714e+001
4.016032e+002	9.992715e+001	4.016032e+002	9.994308e+001	4.016032e+002	8.292445e+001	4.016032e+002	8.004295e+001	4.016032e+002	9.434328e+001	4.016032e+002	7.745882e+001
4.020853e+002	9.985432e+001	4.020853e+002	9.988616e+001	4.020853e+002	8.276958e+001	4.020853e+002	7.994112e+001	4.020853e+002	9.433434e+001	4.020853e+002	7.742049e+001
4.025674e+002	9.978140e+001	4.025674e+002	9.982917e+001	4.025674e+002	8.261599e+001	4.025674e+002	7.983917e+001	4.025674e+002	9.432476e+001	4.025674e+002	7.738291e+001
4.030496e+002	9.970869e+001	4.030496e+002	9.977234e+001	4.030496e+002	8.245996e+001	4.030496e+002	7.973756e+001	4.030496e+002	9.431646e+001	4.030496e+002	7.734386e+001
4.035317e+002	9.963680e+001	4.035317e+002	9.971616e+001	4.035317e+002	8.229408e+001	4.035317e+002	7.963717e+001	4.035317e+002	9.431323e+001	4.035317e+002	7.729888e+001
4.040138e+002	9.956471e+001	4.040138e+002	9.965984e+001	4.040138e+002	8.213069e+001	4.040138e+002	7.953652e+001	4.040138e+002	9.430875e+001	4.040138e+002	7.725540e+001
4.044959e+002	9.949229e+001	4.044959e+002	9.960314e+001	4.044959e+002	8.197651e+001	4.044959e+002	7.943507e+001	4.044959e+002	9.429978e+001	4.044959e+002	7.721722e+001
4.049780e+002	9.941752e+001	4.049780e+002	9.954477e+001	4.049780e+002	8.184116e+001	4.049780e+002	7.933082e+001	4.049780e+002	9.428073e+001	4.049780e+002	7.719064e+001
4.054601e+002	9.933662e+001	4.054601e+002	9.948219e+001	4.054601e+002	8.174142e+001	4.054601e+002	7.922009e+001	4.054601e+002	9.424165e+001	4.054601e+002	7.718668e+001
4.059423e+002	9.925484e+001	4.059423e+002	9.941874e+001	4.059423e+002	8.166250e+001	4.059423e+002	7.910741e+001	4.059423e+002	9.419237e+001	4.059423e+002	7.719482e+001
4.064244e+002	9.917596e+001	4.064244e+002	9.935677e+001	4.064244e+002	8.159604e+001	4.064244e+002	7.899591e+001	4.064244e+002	9.413884e+001	4.064244e+002	7.720874e+001
4.069065e+002	9.910049e+001	4.069065e+002	9.929664e+001	4.069065e+002	8.153948e+001	4.069065e+002	7.888631e+001	4.069065e+002	9.408257e+001	4.069065e+002	7.722685e+001
4.073886e+002	9.902866e+001	4.073886e+002	9.923859e+001	4.073886e+002	8.148666e+001	4.073886e+002	7.877961e+001	4.073886e+002	9.402663e+001	4.073886e+002	7.724569e+001
4.078707e+002	9.896500e+001	4.078707e+002	9.918521e+001	4.078707e+002	8.143995e+001	4.078707e+002	7.867803e+001	4.078707e+002	9.397229e+001	4.078707e+002	7.726452e+001
4.083528e+002	9.891160e+001	4.083528e+002	9.913771e+001	4.083528e+002	8.139997e+001	4.083528e+002	7.858272e+001	4.083528e+002	9.392039e+001	4.083528e+002	7.728275e+001
4.088350e+002	9.887596e+001	4.088350e+002	9.910047e+001	4.088350e+002	8.136581e+001	4.088350e+002	7.849778e+001	4.088350e+002	9.387540e+001	4.088350e+002	7.729643e+001
4.093171e+002	9.887080e+001	4.093171e+002	9.908087e+001	4.093171e+002	8.133757e+001	4.093171e+002	7.842979e+001	4.093171e+002	9.384406e+001	4.093171e+002	7.729979e+001
4.097992e+002	9.888272e+001	4.097992e+002	9.907119e+001	4.097992e+002	8.131289e+001	4.097992e+002	7.837244e+001	4.097992e+002	9.382037e+001	4.097992e+002	7.729777e+001
4.102813e+002	9.890333e+001	4.102813e+002	9.906656e+001	4.102813e+002	8.128959e+001	4.102813e+002	7.832199e+001	4.102813e+002	9.380083e+001	4.102813e+002	7.729311e+001
4.107634e+002	9.893038e+001	4.107634e+002	9.906580e+001	4.107634e+002	8.126730e+001	4.107634e+002	7.827734e+001	4.107634e+002	9.378457e+001	4.107634e+002	7.728671e+001
4.112455e+002	9.895974e+001	4.112455e+002	9.906683e+001	4.112455e+002	8.124632e+001	4.112455e+002	7.823613e+001	4.112455e+002	9.376936e+001	4.112455e+002	7.728069e+001
4.117277e+002	9.898869e+001	4.117277e+002	9.906764e+001	4.117277e+002	8.122231e+001	4.117277e+002	7.819836e+001	4.117277e+002	9.375560e+001	4.117277e+002	7.727396e+001
4.122098e+002	9.901553e+001	4.122098e+002	9.906718e+001	4.122098e+002	8.119308e+001	4.122098e+002	7.816380e+001	4.122098e+002	9.374333e+001	4.122098e+002	7.726614e+001
4.126919e+002	9.903312e+001	4.126919e+002	9.906070e+001	4.126919e+002	8.115234e+001	4.126919e+002	7.813074e+001	4.126919e+002	9.373135e+001	4.126919e+002	7.725712e+001
4.131740e+002	9.903062e+001	4.131740e+002	9.904073e+001	4.131740e+002	8.108949e+001	4.131740e+002	7.809692e+001	4.131740e+002	9.371816e+001	4.131740e+002	7.724610e+001
4.136561e+002	9.901747e+001	4.136561e+002	9.901431e+001	4.136561e+002	8.101525e+001	4.136561e+002	7.806374e+001	4.136561e+002	9.370470e+001	4.136561e+002	7.723469e+001
4.141382e+002	9.899908e+001	4.141382e+002	9.898573e+001	4.141382e+002	8.093639e+001	4.141382e+002	7.803180e+001	4.141382e+002	9.369141e+001	4.141382e+002	7.722415e+001
4.146204e+002	9.897674e+001	4.146204e+002	9.895577e+001	4.146204e+002	8.085410e+001	4.146204e+002	7.800105e+001	4.146204e+002	9.367831e+001	4.146204e+002	7.721461e+001
4.151025e+002	9.895366e+001	4.151025e+002	9.892623e+001	4.151025e+002	8.077077e+001	4.151025e+002	7.797182e+001	4.151025e+002	9.366575e+001	4.151025e+002	7.720592e+001
4.155846e+002	9.892934e+001	4.155846e+002	9.889836e+001	4.155846e+002	8.068967e+001	4.155846e+002	7.794359e+001	4.155846e+002	9.365323e+001	4.155846e+002	7.720020e+001
4.160667e+002	9.890365e+001	4.160667e+002	9.887277e+001	4.160667e+002	8.061239e+001	4.160667e+002	7.791602e+001	4.160667e+002	9.364049e+001	4.160667e+002	7.719844e+001
4.165488e+002	9.887870e+001	4.165488e+002	9.885326e+001	4.165488e+002	8.054647e+001	4.165488e+002	7.788905e+001	4.165488e+002	9.362723e+001	4.165488e+002	7.720396e+001
4.170309e+002	9.885735e+001	4.170309e+002	9.884589e+001	4.170309e+002	8.050422e+001	4.170309e+002	7.786266e+001	4.170309e+002	9.361300e+001	4.170309e+002	7.722244e+001
4.175131e+002	9.883720e+001	4.175131e+002	9.884444e+001	4.175131e+002	8.047298e+001	4.175131e+002	7.783640e+001	4.175131e+002	9.359812e+001	4.175131e+002	7.724783e+001
4.179952e+002	9.881695e+001	4.179952e+002	9.884499e+001	4.179952e+002	8.044479e+001	4.179952e+002	7.780981e+001	4.179952e+002	9.358269e+001	4.179952e+002	7.727631e+001
4.184773e+002	9.879623e+001	4.184773e+002	9.884668e+001	4.184773e+002	8.041781e+001	4.184773e+002	7.778282e+001	4.184773e+002	9.356690e+001	4.184773e+002	7.730706e+001
4.189594e+002	9.877417e+001	4.189594e+002	9.884789e+001	4.189594e+002	8.038850e+001	4.189594e+002	7.775560e+001	4.189594e+002	9.355122e+001	4.189594e+002	7.733864e+001
4.194415e+002	9.875113e+001	4.194415e+002	9.884703e+001	4.194415e+002	8.035395e+001	4.194415e+002	7.772713e+001	4.194415e+002	9.353497e+001	4.194415e+002	7.736909e+001
4.199236e+002	9.872726e+001	4.199236e+002	9.884326e+001	4.199236e+002	8.031254e+001	4.199236e+002	7.769692e+001	4.199236e+002	9.351786e+001	4.199236e+002	7.739741e+001
4.204058e+002	9.870238e+001	4.204058e+002	9.883270e+001	4.204058e+002	8.025687e+001	4.204058e+002	7.766357e+001	4.204058e+002	9.349900e+001	4.204058e+002	7.741927e+001
4.208879e+002	9.867630e+001	4.208879e+002	9.880918e+001	4.208879e+002	8.017537e+001	4.208879e+002	7.762462e+001	4.208879e+002	9.347668e+001	4.208879e+002	7.742772e+001
4.213700e+002	9.864903e+001	4.213700e+002	9.877869e+001	4.213700e+002	8.007896e+001	4.213700e+002	7.758260e+001	4.213700e+002	9.345304e+001	4.213700e+002	7.742963e+001
4.218521e+002	9.862047e+001	4.218521e+002	9.874488e+001	4.218521e+002	7.997401e+001	4.218521e+002	7.753915e+001	4.218521e+002	9.342963e+001	4.218521e+002	7.742920e+001
4.223342e+002	9.859071e+001	4.223342e+002	9.870865e+001	4.223342e+002	7.986261e+001	4.223342e+002	7.749448e+001	4.223342e+002	9.340655e+001	4.223342e+002	7.742745e+001
4.228163e+002	9.856008e+001	4.228163e+002	9.867191e+001	4.228163e+002	7.974932e+001	4.228163e+002	7.744901e+001	4.228163e+002	9.338381e+001	4.228163e+002	7.742650e+001
4.232985e+002	9.852788e+001	4.232985e+002	9.863531e+001	4.232985e+002	7.963319e+001	4.232985e+002	7.740382e+001	4.232985e+002	9.336327e+001	4.232985e+002	7.742731e+001
4.237806e+002	9.849383e+001	4.237806e+002	9.859926e+001	4.237806e+002	7.951424e+001	4.237806e+002	7.735936e+001	4.237806e+002	9.334571e+001	4.237806e+002	7.743049e+001
4.242627e+002	9.845692e+001	4.242627e+002	9.856628e+001	4.242627e+002	7.939398e+001	4.242627e+002	7.731785e+001	4.242627e+002	9.333427e+001	4.242627e+002	7.743925e+001
4.247448e+002	9.841532e+001	4.247448e+002	9.854011e+001	4.247448e+002	7.927368e+001	4.247448e+002	7.728291e+001	4.247448e+002	9.333428e+001	4.247448e+002	7.745847e+001
4.252269e+002	9.837122e+001	4.252269e+002	9.851747e+001	4.252269e+002	7.915417e+001	4.252269e+002	7.725068e+001	4.252269e+002	9.333993e+001	4.252269e+002	7.748373e+001
4.257090e+002	9.832604e+001	4.257090e+002	9.849653e+001	4.257090e+002	7.903662e+001	4.257090e+002	7.721865e+001	4.257090e+002	9.334745e+001	4.257090e+002	7.751257e+001
4.261912e+002	9.828018e+001	4.261912e+002	9.847674e+001	4.261912e+002	7.892137e+001	4.261912e+002	7.718625e+001	4.261912e+002	9.335603e+001	4.261912e+002	7.754413e+001
4.266733e+002	9.823425e+001	4.266733e+002	9.845683e+001	4.266733e+002	7.880808e+001	4.266733e+002	7.715243e+001	4.266733e+002	9.336430e+001	4.266733e+002	7.757645e+001
4.271554e+002	9.818901e+001	4.271554e+002	9.843724e+001	4.271554e+002	7.869999e+001	4.271554e+002	7.711610e+001	4.271554e+002	9.337022e+001	4.271554e+002	7.761034e+001
4.276375e+002	9.814493e+001	4.276375e+002	9.841808e+001	4.276375e+002	7.859879e+001	4.276375e+002	7.707666e+001	4.276375e+002	9.337270e+001	4.276375e+002	7.764597e+001
4.281196e+002	9.810358e+001	4.281196e+002	9.839899e+001	4.281196e+002	7.850876e+001	4.281196e+002	7.703162e+001	4.281196e+002	9.336739e+001	4.281196e+002	7.768323e+001
4.286017e+002	9.806743e+001	4.286017e+002	9.837973e+001	4.286017e+002	7.843703e+001	4.286017e+002	7.697701e+001	4.286017e+002	9.334732e+001	4.286017e+002	7.772252e+001
4.290839e+002	9.803428e+001	4.290839e+002	9.836017e+001	4.290839e+002	7.837678e+001	4.290839e+002	7.691658e+001	4.290839e+002	9.331934e+001	4.290839e+002	7.776257e+001
4.295660e+002	9.800281e+001	4.295660e+002	9.833999e+001	4.295660e+002	7.832403e+001	4.295660e+002	7.685249e+001	4.295660e+002	9.328758e+001	4.295660e+002	7.780236e+001
4.300481e+002	9.797283e+001	4.300481e+002	9.831950e+001	4.300481e+002	7.827733e+001	4.300481e+002	7.678547e+001	4.300481e+002	9.325319e+001	4.300481e+002	7.784148e+001
4.305302e+002	9.794385e+001	4.305302e+002	9.829948e+001	4.305302e+002	7.823365e+001	4.305302e+002	7.671705e+001	4.305302e+002	9.321841e+001	4.305302e+002	7.787947e+001
4.310123e+002	9.791548e+001	4.310123e+002	9.827815e+001	4.310123e+002	7.819381e+001	4.310123e+002	7.664693e+001	4.310123e+002	9.318390e+001	4.310123e+002	7.791533e+001
4.314944e+002	9.788763e+001	4.314944e+002	9.825484e+001	4.314944e+002	7.815782e+001	4.314944e+002	7.657516e+001	4.314944e+002	9.315014e+001	4.314944e+002	7.794839e+001
4.319766e+002	9.785911e+001	4.319766e+002	9.822696e+001	4.319766e+002	7.812514e+001	4.319766e+002	7.650229e+001	4.319766e+002	9.311987e+001	4.319766e+002	7.797714e+001
4.324587e+002	9.782800e+001	4.324587e+002	9.818985e+001	4.324587e+002	7.809573e+001	4.324587e+002	7.642885e+001	4.324587e+002	9.309708e+001	4.324587e+002	7.799926e+001
4.329408e+002	9.779641e+001	4.329408e+002	9.814907e+001	4.329408e+002	7.806797e+001	4.329408e+002	7.635502e+001	4.329408e+002	9.307846e+001	4.329408e+002	7.801648e+001
4.334229e+002	9.776573e+001	4.334229e+002	9.810844e+001	4.334229e+002	7.804033e+001	4.334229e+002	7.628103e+001	4.334229e+002	9.306216e+001	4.334229e+002	7.802962e+001
4.339050e+002	9.773616e+001	4.339050e+002	9.806860e+001	4.339050e+002	7.801254e+001	4.339050e+002	7.620718e+001	4.339050e+002	9.304771e+001	4.339050e+002	7.803905e+001
4.343871e+002	9.770795e+001	4.343871e+002	9.803043e+001	4.343871e+002	7.798490e+001	4.343871e+002	7.613363e+001	4.343871e+002	9.303374e+001	4.343871e+002	7.804578e+001
4.348693e+002	9.768224e+001	4.348693e+002	9.799711e+001	4.348693e+002	7.795419e+001	4.348693e+002	7.606088e+001	4.348693e+002	9.302096e+001	4.348693e+002	7.804869e+001
4.353514e+002	9.765953e+001	4.353514e+002	9.797015e+001	4.353514e+002	7.791885e+001	4.353514e+002	7.598930e+001	4.353514e+002	9.300961e+001	4.353514e+002	7.804733e+001
4.358335e+002	9.764200e+001	4.358335e+002	9.795542e+001	4.358335e+002	7.787424e+001	4.358335e+002	7.591941e+001	4.358335e+002	9.299970e+001	4.358335e+002	7.804068e+001
4.363156e+002	9.763326e+001	4.363156e+002	9.796252e+001	4.363156e+002	7.781258e+001	4.363156e+002	7.585186e+001	4.363156e+002	9.299148e+001	4.363156e+002	7.802675e+001
4.367977e+002	9.762944e+001	4.367977e+002	9.798157e+001	4.367977e+002	7.774178e+001	4.367977e+002	7.578654e+001	4.367977e+002	9.298432e+001	4.367977e+002	7.800800e+001
4.372798e+002	9.762807e+001	4.372798e+002	9.800640e+001	4.372798e+002	7.766662e+001	4.372798e+002	7.572349e+001	4.372798e+002	9.297775e+001	4.372798e+002	7.798608e+001
4.377620e+002	9.762855e+001	4.377620e+002	9.803548e+001	4.377620e+002	7.758875e+001	4.377620e+002	7.566284e+001	4.377620e+002	9.297166e+001	4.377620e+002	7.796146e+001
4.382441e+002	9.762975e+001	4.382441e+002	9.806583e+001	4.382441e+002	7.751145e+001	4.382441e+002	7.560455e+001	4.382441e+002	9.296609e+001	4.382441e+002	7.793475e+001
4.387262e+002	9.763070e+001	4.387262e+002	9.809554e+001	4.387262e+002	7.743467e+001	4.387262e+002	7.554916e+001	4.387262e+002	9.296023e+001	4.387262e+002	7.790701e+001
4.392083e+002	9.763081e+001	4.392083e+002	9.812350e+001	4.392083e+002	7.735881e+001	4.392083e+002	7.549697e+001	4.392083e+002	9.295372e+001	4.392083e+002	7.787885e+001
4.396904e+002	9.762772e+001	4.396904e+002	9.814445e+001	4.396904e+002	7.728572e+001	4.396904e+002	7.544855e+001	4.396904e+002	9.294535e+001	4.396904e+002	7.785228e+001
4.401725e+002	9.761773e+001	4.401725e+002	9.815041e+001	4.401725e+002	7.721745e+001	4.401725e+002	7.540478e+001	4.401725e+002	9.293313e+001	4.401725e+002	7.783052e+001
4.406547e+002	9.760423e+001	4.406547e+002	9.814861e+001	4.406547e+002	7.715374e+001	4.406547e+002	7.536504e+001	4.406547e+002	9.291909e+001	4.406547e+002	7.781062e+001
4.411368e+002	9.758923e+001	4.411368e+002	9.814320e+001	4.411368e+002	7.709499e+001	4.411368e+002	7.532903e+001	4.411368e+002	9.290454e+001	4.411368e+002	7.779080e+001
4.416189e+002	9.757317e+001	4.416189e+002	9.813531e+001	4.416189e+002	7.704121e+001	4.416189e+002	7.529668e+001	4.416189e+002	9.288978e+001	4.416189e+002	7.777076e+001
4.421010e+002	9.755704e+001	4.421010e+002	9.812764e+001	4.421010e+002	7.699150e+001	4.421010e+002	7.526778e+001	4.421010e+002	9.287540e+001	4.421010e+002	7.774971e+001
4.425831e+002	9.754114e+001	4.425831e+002	9.811972e+001	4.425831e+002	7.694896e+001	4.425831e+002	7.524256e+001	4.425831e+002	9.286185e+001	4.425831e+002	7.772725e+001
4.430652e+002	9.752559e+001	4.430652e+002	9.811155e+001	4.430652e+002	7.691509e+001	4.430652e+002	7.522115e+001	4.430652e+002	9.284936e+001	4.430652e+002	7.770319e+001
4.435474e+002	9.751177e+001	4.435474e+002	9.810455e+001	4.435474e+002	7.689380e+001	4.435474e+002	7.520367e+001	4.435474e+002	9.283909e+001	4.435474e+002	7.767610e+001
4.440295e+002	9.750182e+001	4.440295e+002	9.810047e+001	4.440295e+002	7.689179e+001	4.440295e+002	7.519038e+001	4.440295e+002	9.283281e+001	4.440295e+002	7.764368e+001
4.445116e+002	9.749365e+001	4.445116e+002	9.809835e+001	4.445116e+002	7.690215e+001	4.445116e+002	7.518102e+001	4.445116e+002	9.282888e+001	4.445116e+002	7.760828e+001
4.449937e+002	9.748606e+001	4.449937e+002	9.809789e+001	4.449937e+002	7.692065e+001	4.449937e+002	7.517550e+001	4.449937e+002	9.282630e+001	4.449937e+002	7.757141e+001
4.454758e+002	9.747868e+001	4.454758e+002	9.809871e+001	4.454758e+002	7.694588e+001	4.454758e+002	7.517374e+001	4.454758e+002	9.282488e+001	4.454758e+002	7.753344e+001
4.459579e+002	9.747084e+001	4.459579e+002	9.809966e+001	4.459579e+002	7.697502e+001	4.459579e+002	7.517561e+001	4.459579e+002	9.282411e+001	4.459579e+002	7.749509e+001
4.464401e+002	9.746238e+001	4.464401e+002	9.810278e+001	4.464401e+002	7.700791e+001	4.464401e+002	7.518119e+001	4.464401e+002	9.282384e+001	4.464401e+002	7.745683e+001
4.469222e+002	9.745318e+001	4.469222e+002	9.810885e+001	4.469222e+002	7.704408e+001	4.469222e+002	7.519051e+001	4.469222e+002	9.282397e+001	4.469222e+002	7.741891e+001
4.474043e+002	9.744251e+001	4.474043e+002	9.812038e+001	4.474043e+002	7.708157e+001	4.474043e+002	7.520362e+001	4.474043e+002	9.282382e+001	4.474043e+002	7.738256e+001
4.478864e+002	9.742932e+001	4.478864e+002	9.814191e+001	4.478864e+002	7.711800e+001	4.478864e+002	7.522071e+001	4.478864e+002	9.282229e+001	4.478864e+002	7.734965e+001
4.483685e+002	9.741444e+001	4.483685e+002	9.816808e+001	4.483685e+002	7.715427e+001	4.483685e+002	7.524152e+001	4.483685e+002	9.282044e+001	4.483685e+002	7.731853e+001
4.488506e+002	9.739827e+001	4.488506e+002	9.819530e+001	4.488506e+002	7.719039e+001	4.488506e+002	7.526585e+001	4.488506e+002	9.281886e+001	4.488506e+002	7.728822e+001
4.493328e+002	9.738101e+001	4.493328e+002	9.822279e+001	4.493328e+002	7.722659e+001	4.493328e+002	7.529362e+001	4.493328e+002	9.281781e+001	4.493328e+002	7.725861e+001
4.498149e+002	9.736317e+001	4.498149e+002	9.824940e+001	4.498149e+002	7.726405e+001	4.498149e+002	7.532461e+001	4.498149e+002	9.281779e+001	4.498149e+002	7.722937e+001
4.502970e+002	9.734424e+001	4.502970e+002	9.827265e+001	4.502970e+002	7.729990e+001	4.502970e+002	7.535888e+001	4.502970e+002	9.281863e+001	4.502970e+002	7.720019e+001
4.507791e+002	9.732401e+001	4.507791e+002	9.829129e+001	4.507791e+002	7.733279e+001	4.507791e+002	7.539641e+001	4.507791e+002	9.282030e+001	4.507791e+002	7.717094e+001
4.512612e+002	9.730198e+001	4.512612e+002	9.830058e+001	4.512612e+002	7.735916e+001	4.512612e+002	7.543726e+001	4.512612e+002	9.282284e+001	4.512612e+002	7.714066e+001
4.517433e+002	9.727717e+001	4.517433e+002	9.829288e+001	4.517433e+002	7.737273e+001	4.517433e+002	7.548166e+001	4.517433e+002	9.282608e+001	4.517433e+002	7.710769e+001
4.522255e+002	9.725085e+001	4.522255e+002	9.827567e+001	4.522255e+002	7.738034e+001	4.522255e+002	7.552915e+001	4.522255e+002	9.283049e+001	4.522255e+002	7.707390e+001
4.527076e+002	9.722388e+001	4.527076e+002	9.825347e+001	4.527076e+002	7.738629e+001	4.527076e+002	7.557944e+001	4.527076e+002	9.283646e+001	4.527076e+002	7.704050e+001
4.531897e+002	9.719659e+001	4.531897e+002	9.822755e+001	4.531897e+002	7.739193e+001	4.531897e+002	7.563236e+001	4.531897e+002	9.284399e+001	4.531897e+002	7.700780e+001
4.536718e+002	9.716943e+001	4.536718e+002	9.820053e+001	4.536718e+002	7.739967e+001	4.536718e+002	7.568771e+001	4.536718e+002	9.285290e+001	4.536718e+002	7.697638e+001
4.541539e+002	9.714275e+001	4.541539e+002	9.817287e+001	4.541539e+002	7.741060e+001	4.541539e+002	7.574532e+001	4.541539e+002	9.286407e+001	4.541539e+002	7.694676e+001
4.546360e+002	9.711686e+001	4.546360e+002	9.814501e+001	4.546360e+002	7.742558e+001	4.546360e+002	7.580500e+001	4.546360e+002	9.287791e+001	4.546360e+002	7.691928e+001
4.551182e+002	9.709249e+001	4.551182e+002	9.811958e+001	4.551182e+002	7.744775e+001	4.551182e+002	7.586646e+001	4.551182e+002	9.289577e+001	4.551182e+002	7.689515e+001
4.556003e+002	9.707077e+001	4.556003e+002	9.810026e+001	4.556003e+002	7.748166e+001	4.556003e+002	7.592924e+001	4.556003e+002	9.291994e+001	4.556003e+002	7.687620e+001
4.560824e+002	9.705093e+001	4.560824e+002	9.808428e+001	4.560824e+002	7.752396e+001	4.560824e+002	7.599358e+001	4.560824e+002	9.294788e+001	4.560824e+002	7.686080e+001
4.565645e+002	9.703265e+001	4.565645e+002	9.807030e+001	4.565645e+002	7.757307e+001	4.565645e+002	7.605958e+001	4.565645e+002	9.297800e+001	4.565645e+002	7.684810e+001
4.570466e+002	9.701569e+001	4.570466e+002	9.805777e+001	4.570466e+002	7.762828e+001	4.570466e+002	7.612710e+001	4.570466e+002	9.300978e+001	4.570466e+002	7.683768e+001
4.575287e+002	9.699934e+001	4.575287e+002	9.804518e+001	4.575287e+002	7.768751e+001	4.575287e+002	7.619593e+001	4.575287e+002	9.304238e+001	4.575287e+002	7.682862e+001
4.580109e+002	9.698460e+001	4.580109e+002	9.803415e+001	4.580109e+002	7.775318e+001	4.580109e+002	7.626633e+001	4.580109e+002	9.307530e+001	4.580109e+002	7.682159e+001
4.584930e+002	9.697182e+001	4.584930e+002	9.802531e+001	4.584930e+002	7.782624e+001	4.584930e+002	7.633830e+001	4.584930e+002	9.310820e+001	4.584930e+002	7.681681e+001
4.589751e+002	9.696220e+001	4.589751e+002	9.802003e+001	4.589751e+002	7.790903e+001	4.589751e+002	7.641233e+001	4.589751e+002	9.313977e+001	4.589751e+002	7.681477e+001
4.594572e+002	9.695791e+001	4.594572e+002	9.802103e+001	4.594572e+002	7.800607e+001	4.594572e+002	7.648938e+001	4.594572e+002	9.316812e+001	4.594572e+002	7.681667e+001
4.599393e+002	9.695626e+001	4.599393e+002	9.802494e+001	4.599393e+002	7.811180e+001	4.599393e+002	7.656805e+001	4.599393e+002	9.319474e+001	4.599393e+002	7.682076e+001
4.604214e+002	9.695543e+001	4.604214e+002	9.802949e+001	4.604214e+002	7.822260e+001	4.604214e+002	7.664732e+001	4.604214e+002	9.322042e+001	4.604214e+002	7.682576e+001
4.609036e+002	9.695502e+001	4.609036e+002	9.803426e+001	4.609036e+002	7.833722e+001	4.609036e+002	7.672702e+001	4.609036e+002	9.324539e+001	4.609036e+002	7.683141e+001
4.613857e+002	9.695454e+001	4.613857e+002	9.803876e+001	4.613857e+002	7.845368e+001	4.613857e+002	7.680704e+001	4.613857e+002	9.327032e+001	4.613857e+002	7.683736e+001
4.618678e+002	9.695255e+001	4.618678e+002	9.804097e+001	4.618678e+002	7.857056e+001	4.618678e+002	7.688622e+001	4.618678e+002	9.329467e+001	4.618678e+002	7.684241e+001
4.623499e+002	9.694835e+001	4.623499e+002	9.803985e+001	4.623499e+002	7.868682e+001	4.623499e+002	7.696398e+001	4.623499e+002	9.331824e+001	4.623499e+002	7.684593e+001
4.628321e+002	9.693936e+001	4.628321e+002	9.803173e+001	4.628321e+002	7.879932e+001	4.628321e+002	7.703841e+001	4.628321e+002	9.334078e+001	4.628321e+002	7.684586e+001
4.633142e+002	9.692139e+001	4.633142e+002	9.801049e+001	4.633142e+002	7.890350e+001	4.633142e+002	7.710629e+001	4.633142e+002	9.336167e+001	4.633142e+002	7.683889e+001
4.637963e+002	9.689858e+001	4.637963e+002	9.798240e+001	4.637963e+002	7.900262e+001	4.637963e+002	7.717092e+001	4.637963e+002	9.338171e+001	4.637963e+002	7.682821e+001
4.642784e+002	9.687343e+001	4.642784e+002	9.795139e+001	4.642784e+002	7.909823e+001	4.642784e+002	7.723436e+001	4.642784e+002	9.340145e+001	4.642784e+002	7.681572e+001
4.647605e+002	9.684661e+001	4.647605e+002	9.791840e+001	4.647605e+002	7.919088e+001	4.647605e+002	7.729715e+001	4.647605e+002	9.342098e+001	4.647605e+002	7.680202e+001
4.652426e+002	9.681949e+001	4.652426e+002	9.788528e+001	4.652426e+002	7.928241e+001	4.652426e+002	7.736033e+001	4.652426e+002	9.344047e+001	4.652426e+002	7.678830e+001
4.657248e+002	9.679249e+001	4.657248e+002	9.785332e+001	4.657248e+002	7.937065e+001	4.657248e+002	7.742444e+001	4.657248e+002	9.346036e+001	4.657248e+002	7.677457e+001
4.662069e+002	9.676591e+001	4.662069e+002	9.782326e+001	4.662069e+002	7.945470e+001	4.662069e+002	7.748985e+001	4.662069e+002	9.348091e+001	4.662069e+002	7.676093e+001
4.666890e+002	9.674143e+001	4.666890e+002	9.779851e+001	4.666890e+002	7.953265e+001	4.666890e+002	7.755818e+001	4.666890e+002	9.350296e+001	4.666890e+002	7.674825e+001
4.671711e+002	9.672153e+001	4.671711e+002	9.778436e+001	4.671711e+002	7.960084e+001	4.671711e+002	7.763185e+001	4.671711e+002	9.352782e+001	4.671711e+002	7.673762e+001
4.676532e+002	9.670415e+001	4.676532e+002	9.777596e+001	4.676532e+002	7.966360e+001	4.676532e+002	7.770876e+001	4.676532e+002	9.355419e+001	4.676532e+002	7.672842e+001
4.681353e+002	9.668815e+001	4.681353e+002	9.777047e+001	4.681353e+002	7.972377e+001	4.681353e+002	7.778774e+001	4.681353e+002	9.358126e+001	4.681353e+002	7.672046e+001
4.686175e+002	9.667326e+001	4.686175e+002	9.776719e+001	4.686175e+002	7.978215e+001	4.686175e+002	7.786843e+001	4.686175e+002	9.360884e+001	4.686175e+002	7.671360e+001
4.690996e+002	9.665875e+001	4.690996e+002	9.776447e+001	4.690996e+002	7.983998e+001	4.690996e+002	7.794997e+001	4.690996e+002	9.363659e+001	4.690996e+002	7.670733e+001
4.695817e+002	9.664489e+001	4.695817e+002	9.776225e+001	4.695817e+002	7.989874e+001	4.695817e+002	7.803272e+001	4.695817e+002	9.366424e+001	4.695817e+002	7.670257e+001
4.700638e+002	9.663176e+001	4.700638e+002	9.776044e+001	4.700638e+002	7.995930e+001	4.700638e+002	7.811681e+001	4.700638e+002	9.369164e+001	4.700638e+002	7.669972e+001
4.705459e+002	9.661904e+001	4.705459e+002	9.775758e+001	4.705459e+002	8.002470e+001	4.705459e+002	7.820214e+001	4.705459e+002	9.371804e+001	4.705459e+002	7.669981e+001
4.710280e+002	9.660635e+001	4.710280e+002	9.775160e+001	4.710280e+002	8.009968e+001	4.710280e+002	7.828879e+001	4.710280e+002	9.374228e+001	4.710280e+002	7.670469e+001
4.715102e+002	9.659402e+001	4.715102e+002	9.774422e+001	4.715102e+002	8.018004e+001	4.715102e+002	7.837639e+001	4.715102e+002	9.376550e+001	4.715102e+002	7.671230e+001
4.719923e+002	9.658224e+001	4.719923e+002	9.773634e+001	4.719923e+002	8.026347e+001	4.719923e+002	7.846464e+001	4.719923e+002	9.378844e+001	4.719923e+002	7.672124e+001
4.724744e+002	9.657101e+001	4.724744e+002	9.772829e+001	4.724744e+002	8.034915e+001	4.724744e+002	7.855344e+001	4.724744e+002	9.381125e+001	4.724744e+002	7.673122e+001
4.729565e+002	9.656023e+001	4.729565e+002	9.772079e+001	4.729565e+002	8.043526e+001	4.729565e+002	7.864271e+001	4.729565e+002	9.383428e+001	4.729565e+002	7.674178e+001
4.734386e+002	9.655019e+001	4.734386e+002	9.771338e+001	4.734386e+002	8.052266e+001	4.734386e+002	7.873203e+001	4.734386e+002	9.385772e+001	4.734386e+002	7.675209e+001
4.739207e+002	9.654090e+001	4.739207e+002	9.770587e+001	4.739207e+002	8.061155e+001	4.739207e+002	7.882121e+001	4.739207e+002	9.388168e+001	4.739207e+002	7.676171e+001
4.744029e+002	9.653286e+001	4.744029e+002	9.769810e+001	4.744029e+002	8.070196e+001	4.744029e+002	7.890961e+001	4.744029e+002	9.390672e+001	4.744029e+002	7.676899e+001
4.748850e+002	9.652688e+001	4.748850e+002	9.768961e+001	4.748850e+002	8.079444e+001	4.748850e+002	7.899637e+001	4.748850e+002	9.393377e+001	4.748850e+002	7.677122e+001
4.753671e+002	9.652192e+001	4.753671e+002	9.768111e+001	4.753671e+002	8.088766e+001	4.753671e+002	7.908224e+001	4.753671e+002	9.396198e+001	4.753671e+002	7.677106e+001
4.758492e+002	9.651730e+001	4.758492e+002	9.767326e+001	4.758492e+002	8.098054e+001	4.758492e+002	7.916769e+001	4.758492e+002	9.399086e+001	4.758492e+002	7.677009e+001
4.763313e+002	9.651283e+001	4.763313e+002	9.766591e+001	4.763313e+002	8.107279e+001	4.763313e+002	7.925282e+001	4.763313e+002	9.402026e+001	4.763313e+002	7.676873e+001
4.768134e+002	9.650825e+001	4.768134e+002	9.765865e+001	4.768134e+002	8.116421e+001	4.768134e+002	7.933795e+001	4.768134e+002	9.404986e+001	4.768134e+002	7.676783e+001
4.772956e+002	9.650311e+001	4.772956e+002	9.765294e+001	4.772956e+002	8.125343e+001	4.772956e+002	7.942297e+001	4.772956e+002	9.407969e+001	4.772956e+002	7.676768e+001
4.777777e+002	9.649715e+001	4.777777e+002	9.764930e+001	4.777777e+002	8.133974e+001	4.777777e+002	7.950785e+001	4.777777e+002	9.410974e+001	4.777777e+002	7.676849e+001
4.782598e+002	9.648950e+001	4.782598e+002	9.764996e+001	4.782598e+002	8.142106e+001	4.782598e+002	7.959268e+001	4.782598e+002	9.413985e+001	4.782598e+002	7.677137e+001
4.787419e+002	9.647877e+001	4.787419e+002	9.765886e+001	4.787419e+002	8.149401e+001	4.787419e+002	7.967757e+001	4.787419e+002	9.416978e+001	4.787419e+002	7.677798e+001
4.792240e+002	9.646623e+001	4.792240e+002	9.767140e+001	4.792240e+002	8.156178e+001	4.792240e+002	7.976249e+001	4.792240e+002	9.419963e+001	4.792240e+002	7.678688e+001
4.797061e+002	9.645264e+001	4.797061e+002	9.768452e+001	4.797061e+002	8.162608e+001	4.797061e+002	7.984744e+001	4.797061e+002	9.422943e+001	4.797061e+002	7.679725e+001
4.801883e+002	9.643824e+001	4.801883e+002	9.769769e+001	4.801883e+002	8.168776e+001	4.801883e+002	7.993242e+001	4.801883e+002	9.425919e+001	4.801883e+002	7.680891e+001
4.806704e+002	9.642361e+001	4.806704e+002	9.771010e+001	4.806704e+002	8.174848e+001	4.806704e+002	8.001739e+001	4.806704e+002	9.428898e+001	4.806704e+002	7.682146e+001
4.811525e+002	9.640854e+001	4.811525e+002	9.771937e+001	4.811525e+002	8.180733e+001	4.811525e+002	8.010247e+001	4.811525e+002	9.431861e+001	4.811525e+002	7.683485e+001
4.816346e+002	9.639300e+001	4.816346e+002	9.772433e+001	4.816346e+002	8.186407e+001	4.816346e+002	8.018772e+001	4.816346e+002	9.434799e+001	4.816346e+002	7.684908e+001
4.821167e+002	9.637704e+001	4.821167e+002	9.772048e+001	4.821167e+002	8.191820e+001	4.821167e+002	8.027332e+001	4.821167e+002	9.437691e+001	4.821167e+002	7.686368e+001
4.825988e+002	9.636058e+001	4.825988e+002	9.770036e+001	4.825988e+002	8.196820e+001	4.825988e+002	8.035955e+001	4.825988e+002	9.440499e+001	4.825988e+002	7.687788e+001
4.830810e+002	9.634399e+001	4.830810e+002	9.767162e+001	4.830810e+002	8.201669e+001	4.830810e+002	8.044609e+001	4.830810e+002	9.443263e+001	4.830810e+002	7.689246e+001
4.835631e+002	9.632759e+001	4.835631e+002	9.763898e+001	4.835631e+002	8.206558e+001	4.835631e+002	8.053278e+001	4.835631e+002	9.446008e+001	4.835631e+002	7.690795e+001
4.840452e+002	9.631143e+001	4.840452e+002	9.760361e+001	4.840452e+002	8.211533e+001	4.840452e+002	8.061951e+001	4.840452e+002	9.448735e+001	4.840452e+002	7.692435e+001
4.845273e+002	9.629544e+001	4.845273e+002	9.756776e+001	4.845273e+002	8.216621e+001	4.845273e+002	8.070610e+001	4.845273e+002	9.451440e+001	4.845273e+002	7.694157e+001
4.850094e+002	9.628025e+001	4.850094e+002	9.753295e+001	4.850094e+002	8.222056e+001	4.850094e+002	8.079264e+001	4.850094e+002	9.454157e+001	4.850094e+002	7.696028e+001
4.854915e+002	9.626615e+001	4.854915e+002	9.750005e+001	4.854915e+002	8.227957e+001	4.854915e+002	8.087914e+001	4.854915e+002	9.456896e+001	4.854915e+002	7.698068e+001
4.859737e+002	9.625407e+001	4.859737e+002	9.747320e+001	4.859737e+002	8.234699e+001	4.859737e+002	8.096571e+001	4.859737e+002	9.459714e+001	4.859737e+002	7.700390e+001
4.864558e+002	9.624554e+001	4.864558e+002	9.745869e+001	4.864558e+002	8.242898e+001	4.864558e+002	8.105260e+001	4.864558e+002	9.462710e+001	4.864558e+002	7.703185e+001
4.869379e+002	9.623897e+001	4.869379e+002	9.745075e+001	4.869379e+002	8.251943e+001	4.869379e+002	8.113937e+001	4.869379e+002	9.465769e+001	4.869379e+002	7.706229e+001
4.874200e+002	9.623335e+001	4.874200e+002	9.744603e+001	4.874200e+002	8.261475e+001	4.874200e+002	8.122574e+001	4.874200e+002	9.468821e+001	4.874200e+002	7.709383e+001
4.879021e+002	9.622842e+001	4.879021e+002	9.744355e+001	4.879021e+002	8.271367e+001	4.879021e+002	8.131159e+001	4.879021e+002	9.471835e+001	4.879021e+002	7.712592e+001
4.883842e+002	9.622368e+001	4.883842e+002	9.744103e+001	4.883842e+002	8.281364e+001	4.883842e+002	8.139673e+001	4.883842e+002	9.474767e+001	4.883842e+002	7.715765e+001
4.888664e+002	9.621883e+001	4.888664e+002	9.743893e+001	4.888664e+002	8.291497e+001	4.888664e+002	8.148100e+001	4.888664e+002	9.477601e+001	4.888664e+002	7.718874e+001
4.893485e+002	9.621371e+001	4.893485e+002	9.743727e+001	4.893485e+002	8.301741e+001	4.893485e+002	8.156430e+001	4.893485e+002	9.480325e+001	4.893485e+002	7.721891e+001
4.898306e+002	9.620746e+001	4.898306e+002	9.743506e+001	4.898306e+002	8.311985e+001	4.898306e+002	8.164637e+001	4.898306e+002	9.482897e+001	4.898306e+002	7.724731e+001
4.903127e+002	9.619886e+001	4.903127e+002	9.743123e+001	4.903127e+002	8.322112e+001	4.903127e+002	8.172688e+001	4.903127e+002	9.485268e+001	4.903127e+002	7.727283e+001
4.907948e+002	9.618900e+001	4.907948e+002	9.742605e+001	4.907948e+002	8.332106e+001	4.907948e+002	8.180596e+001	4.907948e+002	9.487454e+001	4.907948e+002	7.729594e+001
4.912769e+002	9.617848e+001	4.912769e+002	9.741936e+001	4.912769e+002	8.341918e+001	4.912769e+002	8.188365e+001	4.912769e+002	9.489456e+001	4.912769e+002	7.731678e+001
4.917591e+002	9.616748e+001	4.917591e+002	9.741132e+001	4.917591e+002	8.351525e+001	4.917591e+002	8.195996e+001	4.917591e+002	9.491276e+001	4.917591e+002	7.733530e+001
4.922412e+002	9.615633e+001	4.922412e+002	9.740264e+001	4.922412e+002	8.360953e+001	4.922412e+002	8.203490e+001	4.922412e+002	9.492938e+001	4.922412e+002	7.735178e+001
4.927233e+002	9.614501e+001	4.927233e+002	9.739149e+001	4.927233e+002	8.370016e+001	4.927233e+002	8.210832e+001	4.927233e+002	9.494382e+001	4.927233e+002	7.736545e+001
4.932054e+002	9.613349e+001	4.932054e+002	9.737711e+001	4.932054e+002	8.378616e+001	4.932054e+002	8.218010e+001	4.932054e+002	9.495578e+001	4.932054e+002	7.737592e+001
4.936875e+002	9.612202e+001	4.936875e+002	9.735712e+001	4.936875e+002	8.386520e+001	4.936875e+002	8.225008e+001	4.936875e+002	9.496452e+001	4.936875e+002	7.738240e+001
4.941696e+002	9.611096e+001	4.941696e+002	9.732736e+001	4.941696e+002	8.393349e+001	4.941696e+002	8.231799e+001	4.941696e+002	9.496876e+001	4.941696e+002	7.738361e+001
4.946518e+002	9.610001e+001	4.946518e+002	9.729246e+001	4.946518e+002	8.399456e+001	4.946518e+002	8.238403e+001	4.946518e+002	9.496985e+001	4.946518e+002	7.738071e+001
4.951339e+002	9.608899e+001	4.951339e+002	9.725542e+001	4.951339e+002	8.405045e+001	4.951339e+002	8.244832e+001	4.951339e+002	9.496870e+001	4.951339e+002	7.737442e+001
4.956160e+002	9.607787e+001	4.956160e+002	9.721688e+001	4.956160e+002	8.410180e+001	4.956160e+002	8.251077e+001	4.956160e+002	9.496554e+001	4.956160e+002	7.736487e+001
4.960981e+002	9.606657e+001	4.960981e+002	9.717786e+001	4.960981e+002	8.415003e+001	4.960981e+002	8.257121e+001	4.960981e+002	9.496075e+001	4.960981e+002	7.735238e+001
4.965802e+002	9.605509e+001	4.965802e+002	9.714019e+001	4.965802e+002	8.419486e+001	4.965802e+002	8.262995e+001	4.965802e+002	9.495468e+001	4.965802e+002	7.733707e+001
4.970623e+002	9.604345e+001	4.970623e+002	9.710479e+001	4.970623e+002	8.423629e+001	4.970623e+002	8.268707e+001	4.970623e+002	9.494756e+001	4.970623e+002	7.731898e+001
4.975445e+002	9.603158e+001	4.975445e+002	9.707537e+001	4.975445e+002	8.427492e+001	4.975445e+002	8.274306e+001	4.975445e+002	9.494023e+001	4.975445e+002	7.729865e+001
4.980266e+002	9.601940e+001	4.980266e+002	9.705793e+001	4.980266e+002	8.431133e+001	4.980266e+002	8.279888e+001	4.980266e+002	9.493403e+001	4.980266e+002	7.727686e+001
4.985087e+002	9.600698e+001	4.985087e+002	9.704653e+001	4.985087e+002	8.434547e+001	4.985087e+002	8.285328e+001	4.985087e+002	9.492773e+001	4.985087e+002	7.725282e+001
4.989908e+002	9.599438e+001	4.989908e+002	9.703752e+001	4.989908e+002	8.437758e+001	4.989908e+002	8.290546e+001	4.989908e+002	9.492062e+001	4.989908e+002	7.722600e+001
4.994729e+002	9.598158e+001	4.994729e+002	9.703001e+001	4.994729e+002	8.440749e+001	4.994729e+002	8.295503e+001	4.994729e+002	9.491248e+001	4.994729e+002	7.719625e+001
4.999550e+002	9.596857e+001	4.999550e+002	9.702213e+001	4.999550e+002	8.443469e+001	4.999550e+002	8.300140e+001	4.999550e+002	9.490271e+001	4.999550e+002	7.716328e+001
5.004372e+002	9.595541e+001	5.004372e+002	9.701305e+001	5.004372e+002	8.446059e+001	5.004372e+002	8.304443e+001	5.004372e+002	9.489156e+001	5.004372e+002	7.712703e+001
5.009193e+002	9.594216e+001	5.009193e+002	9.700227e+001	5.009193e+002	8.448579e+001	5.009193e+002	8.308396e+001	5.009193e+002	9.487904e+001	5.009193e+002	7.708743e+001
5.014014e+002	9.592895e+001	5.014014e+002	9.698699e+001	5.014014e+002	8.451215e+001	5.014014e+002	8.311964e+001	5.014014e+002	9.486513e+001	5.014014e+002	7.704420e+001
5.018835e+002	9.591607e+001	5.018835e+002	9.696308e+001	5.018835e+002	8.454298e+001	5.018835e+002	8.315109e+001	5.018835e+002	9.484991e+001	5.018835e+002	7.699697e+001
5.023656e+002	9.590318e+001	5.023656e+002	9.693426e+001	5.023656e+002	8.457459e+001	5.023656e+002	8.317814e+001	5.023656e+002	9.483303e+001	5.023656e+002	7.694595e+001
5.028477e+002	9.589003e+001	5.028477e+002	9.690263e+001	5.028477e+002	8.460460e+001	5.028477e+002	8.320047e+001	5.028477e+002	9.481414e+001	5.028477e+002	7.689128e+001
5.033299e+002	9.587658e+001	5.033299e+002	9.686883e+001	5.033299e+002	8.463223e+001	5.033299e+002	8.321805e+001	5.033299e+002	9.479323e+001	5.033299e+002	7.683299e+001
5.038120e+002	9.586270e+001	5.038120e+002	9.683435e+001	5.038120e+002	8.465614e+001	5.038120e+002	8.323107e+001	5.038120e+002	9.477041e+001	5.038120e+002	7.677128e+001
5.042941e+002	9.584829e+001	5.042941e+002	9.679874e+001	5.042941e+002	8.467570e+001	5.042941e+002	8.323853e+001	5.042941e+002	9.474496e+001	5.042941e+002	7.670586e+001
5.047762e+002	9.583327e+001	5.047762e+002	9.676187e+001	5.047762e+002	8.469038e+001	5.047762e+002	8.323992e+001	5.047762e+002	9.471658e+001	5.047762e+002	7.663662e+001
5.052583e+002	9.581741e+001	5.052583e+002	9.672417e+001	5.052583e+002	8.469842e+001	5.052583e+002	8.323386e+001	5.052583e+002	9.468423e+001	5.052583e+002	7.656328e+001
5.057404e+002	9.580037e+001	5.057404e+002	9.668587e+001	5.057404e+002	8.469730e+001	5.057404e+002	8.321803e+001	5.057404e+002	9.464612e+001	5.057404e+002	7.648531e+001
5.062226e+002	9.578243e+001	5.062226e+002	9.664728e+001	5.062226e+002	8.468880e+001	5.062226e+002	8.319480e+001	5.062226e+002	9.460416e+001	5.062226e+002	7.640332e+001
5.067047e+002	9.576377e+001	5.067047e+002	9.660873e+001	5.067047e+002	8.467372e+001	5.067047e+002	8.316570e+001	5.067047e+002	9.455960e+001	5.067047e+002	7.631769e+001
5.071868e+002	9.574437e+001	5.071868e+002	9.657018e+001	5.071868e+002	8.465247e+001	5.071868e+002	8.313111e+001	5.071868e+002	9.451267e+001	5.071868e+002	7.622860e+001
5.076689e+002	9.572426e+001	5.076689e+002	9.653127e+001	5.076689e+002	8.462613e+001	5.076689e+002	8.309171e+001	5.076689e+002	9.446380e+001	5.076689e+002	7.613636e+001
5.081510e+002	9.570352e+001	5.081510e+002	9.649330e+001	5.081510e+002	8.459328e+001	5.081510e+002	8.304801e+001	5.081510e+002	9.441370e+001	5.081510e+002	7.604095e+001
5.086331e+002	9.568219e+001	5.086331e+002	9.645687e+001	5.086331e+002	8.455336e+001	5.086331e+002	8.300031e+001	5.086331e+002	9.436271e+001	5.086331e+002	7.594241e+001
5.091153e+002	9.566048e+001	5.091153e+002	9.642381e+001	5.091153e+002	8.450497e+001	5.091153e+002	8.294994e+001	5.091153e+002	9.431232e+001	5.091153e+002	7.584081e+001
5.095974e+002	9.563879e+001	5.095974e+002	9.639735e+001	5.095974e+002	8.444547e+001	5.095974e+002	8.289894e+001	5.095974e+002	9.426495e+001	5.095974e+002	7.573619e+001
5.100795e+002	9.561665e+001	5.100795e+002	9.637394e+001	5.100795e+002	8.437800e+001	5.100795e+002	8.284545e+001	5.100795e+002	9.421818e+001	5.100795e+002	7.562877e+001
5.105616e+002	9.559370e+001	5.105616e+002	9.635129e+001	5.105616e+002	8.430463e+001	5.105616e+002	8.278834e+001	5.105616e+002	9.417050e+001	5.105616e+002	7.551877e+001
5.110437e+002	9.556984e+001	5.110437e+002	9.632897e+001	5.110437e+002	8.422607e+001	5.110437e+002	8.272726e+001	5.110437e+002	9.412151e+001	5.110437e+002	7.540630e+001
5.115258e+002	9.554491e+001	5.115258e+002	9.630638e+001	5.115258e+002	8.414351e+001	5.115258e+002	8.266148e+001	5.115258e+002	9.407034e+001	5.115258e+002	7.529148e+001
5.120079e+002	9.551875e+001	5.120079e+002	9.628190e+001	5.120079e+002	8.405761e+001	5.120079e+002	8.259113e+001	5.120079e+002	9.401675e+001	5.120079e+002	7.517454e+001
5.124901e+002	9.549126e+001	5.124901e+002	9.625477e+001	5.124901e+002	8.396889e+001	5.124901e+002	8.251622e+001	5.124901e+002	9.396057e+001	5.124901e+002	7.505562e+001
5.129722e+002	9.546214e+001	5.129722e+002	9.622183e+001	5.129722e+002	8.387892e+001	5.129722e+002	8.243647e+001	5.129722e+002	9.390086e+001	5.129722e+002	7.493502e+001
5.134543e+002	9.543089e+001	5.134543e+002	9.617785e+001	5.134543e+002	8.378998e+001	5.134543e+002	8.235157e+001	5.134543e+002	9.383625e+001	5.134543e+002	7.481314e+001
5.139364e+002	9.539790e+001	5.139364e+002	9.612822e+001	5.139364e+002	8.370058e+001	5.139364e+002	8.226153e+001	5.139364e+002	9.376778e+001	5.139364e+002	7.468978e+001
5.144185e+002	9.536336e+001	5.144185e+002	9.607634e+001	5.144185e+002	8.361010e+001	5.144185e+002	8.216622e+001	5.144185e+002	9.369595e+001	5.144185e+002	7.456487e+001
5.149006e+002	9.532732e+001	5.149006e+002	9.602304e+001	5.149006e+002	8.351823e+001	5.149006e+002	8.206568e+001	5.149006e+002	9.362096e+001	5.149006e+002	7.443845e+001
5.153828e+002	9.528994e+001	5.153828e+002	9.596995e+001	5.153828e+002	8.342399e+001	5.153828e+002	8.196011e+001	5.153828e+002	9.354333e+001	5.153828e+002	7.431043e+001
5.158649e+002	9.525108e+001	5.158649e+002	9.591814e+001	5.158649e+002	8.332883e+001	5.158649e+002	8.184886e+001	5.158649e+002	9.346254e+001	5.158649e+002	7.418100e+001
5.163470e+002	9.521067e+001	5.163470e+002	9.586829e+001	5.163470e+002	8.323338e+001	5.163470e+002	8.173165e+001	5.163470e+002	9.337834e+001	5.163470e+002	7.405025e+001
5.168291e+002	9.516865e+001	5.168291e+002	9.582330e+001	5.168291e+002	8.313919e+001	5.168291e+002	8.160763e+001	5.168291e+002	9.329027e+001	5.168291e+002	7.391830e+001
5.173112e+002	9.512482e+001	5.173112e+002	9.578767e+001	5.173112e+002	8.304913e+001	5.173112e+002	8.147527e+001	5.173112e+002	9.319741e+001	5.173112e+002	7.378532e+001
5.177933e+002	9.507940e+001	5.177933e+002	9.575735e+001	5.177933e+002	8.295988e+001	5.177933e+002	8.133622e+001	5.177933e+002	9.310091e+001	5.177933e+002	7.365124e+001
5.182755e+002	9.503256e+001	5.182755e+002	9.572998e+001	5.182755e+002	8.286927e+001	5.182755e+002	8.119151e+001	5.182755e+002	9.300154e+001	5.182755e+002	7.351599e+001
5.187576e+002	9.498438e+001	5.187576e+002	9.570495e+001	5.187576e+002	8.277664e+001	5.187576e+002	8.104142e+001	5.187576e+002	9.289951e+001	5.187576e+002	7.337971e+001
5.192397e+002	9.493503e+001	5.192397e+002	9.568074e+001	5.192397e+002	8.268088e+001	5.192397e+002	8.088652e+001	5.192397e+002	9.279514e+001	5.192397e+002	7.324253e+001
5.197218e+002	9.488445e+001	5.197218e+002	9.565759e+001	5.197218e+002	8.258116e+001	5.197218e+002	8.072708e+001	5.197218e+002	9.268889e+001	5.197218e+002	7.310425e+001
5.202039e+002	9.483263e+001	5.202039e+002	9.563550e+001	5.202039e+002	8.247691e+001	5.202039e+002	8.056335e+001	5.202039e+002	9.258104e+001	5.202039e+002	7.296484e+001
5.206860e+002	9.477956e+001	5.206860e+002	9.561363e+001	5.206860e+002	8.236621e+001	5.206860e+002	8.039613e+001	5.206860e+002	9.247250e+001	5.206860e+002	7.282391e+001
5.211682e+002	9.472510e+001	5.211682e+002	9.559096e+001	5.211682e+002	8.224619e+001	5.211682e+002	8.022665e+001	5.211682e+002	9.236469e+001	5.211682e+002	7.268075e+001
5.216503e+002	9.466953e+001	5.216503e+002	9.556808e+001	5.216503e+002	8.211913e+001	5.216503e+002	8.005392e+001	5.216503e+002	9.225632e+001	5.216503e+002	7.253637e+001
5.221324e+002	9.461305e+001	5.221324e+002	9.554525e+001	5.221324e+002	8.198618e+001	5.221324e+002	7.987743e+001	5.221324e+002	9.214666e+001	5.221324e+002	7.239146e+001
5.226145e+002	9.455582e+001	5.226145e+002	9.552257e+001	5.226145e+002	8.184785e+001	5.226145e+002	7.969704e+001	5.226145e+002	9.203554e+001	5.226145e+002	7.224622e+001
5.230967e+002	9.449802e+001	5.230967e+002	9.550044e+001	5.230967e+002	8.170540e+001	5.230967e+002	7.951237e+001	5.230967e+002	9.192251e+001	5.230967e+002	7.210094e+001
5.235788e+002	9.443967e+001	5.235788e+002	9.547818e+001	5.235788e+002	8.155763e+001	5.235788e+002	7.932366e+001	5.235788e+002	9.180759e+001	5.235788e+002	7.195609e+001
5.240609e+002	9.438087e+001	5.240609e+002	9.545546e+001	5.240609e+002	8.140411e+001	5.240609e+002	7.913099e+001	5.240609e+002	9.169079e+001	5.240609e+002	7.181196e+001
5.245430e+002	9.432167e+001	5.245430e+002	9.543155e+001	5.245430e+002	8.124382e+001	5.245430e+002	7.893434e+001	5.245430e+002	9.157174e+001	5.245430e+002	7.166946e+001
5.250251e+002	9.426209e+001	5.250251e+002	9.540511e+001	5.250251e+002	8.107470e+001	5.250251e+002	7.873378e+001	5.250251e+002	9.144998e+001	5.250251e+002	7.152996e+001
5.255073e+002	9.420235e+001	5.255073e+002	9.537760e+001	5.255073e+002	8.089947e+001	5.255073e+002	7.852919e+001	5.255073e+002	9.132590e+001	5.255073e+002	7.139225e+001
5.259894e+002	9.414263e+001	5.259894e+002	9.535001e+001	5.259894e+002	8.071991e+001	5.259894e+002	7.832047e+001	5.259894e+002	9.119970e+001	5.259894e+002	7.125562e+001
5.264715e+002	9.408309e+001	5.264715e+002	9.532253e+001	5.264715e+002	8.053672e+001	5.264715e+002	7.810768e+001	5.264715e+002	9.107151e+001	5.264715e+002	7.111994e+001
5.269536e+002	9.402393e+001	5.269536e+002	9.529543e+001	5.269536e+002	8.035093e+001	5.269536e+002	7.789102e+001	5.269536e+002	9.094164e+001	5.269536e+002	7.098487e+001
5.274357e+002	9.396519e+001	5.274357e+002	9.526934e+001	5.274357e+002	8.016326e+001	5.274357e+002	7.767006e+001	5.274357e+002	9.080976e+001	5.274357e+002	7.085034e+001
5.279178e+002	9.390697e+001	5.279178e+002	9.524458e+001	5.279178e+002	7.997427e+001	5.279178e+002	7.744464e+001	5.279178e+002	9.067577e+001	5.279178e+002	7.071631e+001
5.284000e+002	9.384934e+001	5.284000e+002	9.522238e+001	5.284000e+002	7.978545e+001	5.284000e+002	7.721413e+001	5.284000e+002	9.053928e+001	5.284000e+002	7.058229e+001
5.288821e+002	9.379222e+001	5.288821e+002	9.520479e+001	5.288821e+002	7.959893e+001	5.288821e+002	7.697730e+001	5.288821e+002	9.039957e+001	5.288821e+002	7.044751e+001
5.293642e+002	9.373598e+001	5.293642e+002	9.518972e+001	5.293642e+002	7.941338e+001	5.293642e+002	7.673563e+001	5.293642e+002	9.025762e+001	5.293642e+002	7.031278e+001
5.298463e+002	9.368094e+001	5.298463e+002	9.517592e+001	5.298463e+002	7.922832e+001	5.298463e+002	7.649007e+001	5.298463e+002	9.011410e+001	5.298463e+002	7.017865e+001
5.303284e+002	9.362720e+001	5.303284e+002	9.516310e+001	5.303284e+002	7.904343e+001	5.303284e+002	7.624088e+001	5.303284e+002	8.996915e+001	5.303284e+002	7.004520e+001
5.308105e+002	9.357485e+001	5.308105e+002	9.515073e+001	5.308105e+002	7.885764e+001	5.308105e+002	7.598842e+001	5.308105e+002	8.982294e+001	5.308105e+002	6.991262e+001
5.312927e+002	9.352431e+001	5.312927e+002	9.513831e+001	5.312927e+002	7.867267e+001	5.312927e+002	7.573330e+001	5.312927e+002	8.967609e+001	5.312927e+002	6.978120e+001
5.317748e+002	9.347585e+001	5.317748e+002	9.512559e+001	5.317748e+002	7.848925e+001	5.317748e+002	7.547584e+001	5.317748e+002	8.952891e+001	5.317748e+002	6.965108e+001
5.322569e+002	9.343006e+001	5.322569e+002	9.511133e+001	5.322569e+002	7.830936e+001	5.322569e+002	7.521720e+001	5.322569e+002	8.938246e+001	5.322569e+002	6.952288e+001
5.327390e+002	9.338794e+001	5.327390e+002	9.509355e+001	5.327390e+002	7.813664e+001	5.327390e+002	7.495921e+001	5.327390e+002	8.923851e+001	5.327390e+002	6.939760e+001
5.332211e+002	9.334864e+001	5.332211e+002	9.507420e+001	5.332211e+002	7.796685e+001	5.332211e+002	7.470020e+001	5.332211e+002	8.909531e+001	5.332211e+002	6.927422e+001
5.337032e+002	9.331166e+001	5.337032e+002	9.505441e+001	5.337032e+002	7.779723e+001	5.337032e+002	7.443913e+001	5.337032e+002	8.895177e+001	5.337032e+002	6.915215e+001
5.341854e+002	9.327695e+001	5.341854e+002	9.503452e+001	5.341854e+002	7.762703e+001	5.341854e+002	7.417583e+001	5.341854e+002	8.880770e+001	5.341854e+002	6.903120e+001
5.346675e+002	9.324432e+001	5.346675e+002	9.501527e+001	5.346675e+002	7.745497e+001	5.346675e+002	7.390991e+001	5.346675e+002	8.866277e+001	5.346675e+002	6.891102e+001
5.351496e+002	9.321366e+001	5.351496e+002	9.499668e+001	5.351496e+002	7.727974e+001	5.351496e+002	7.364107e+001	5.351496e+002	8.851640e+001	5.351496e+002	6.879152e+001
5.356317e+002	9.318490e+001	5.356317e+002	9.497886e+001	5.356317e+002	7.710053e+001	5.356317e+002	7.336917e+001	5.356317e+002	8.836835e+001	5.356317e+002	6.867261e+001
5.361138e+002	9.315755e+001	5.361138e+002	9.496237e+001	5.361138e+002	7.691452e+001	5.361138e+002	7.309330e+001	5.361138e+002	8.821735e+001	5.361138e+002	6.855387e+001
5.365959e+002	9.313083e+001	5.365959e+002	9.494794e+001	5.365959e+002	7.671735e+001	5.365959e+002	7.281194e+001	5.365959e+002	8.806132e+001	5.365959e+002	6.843471e+001
5.370781e+002	9.310565e+001	5.370781e+002	9.493514e+001	5.370781e+002	7.651281e+001	5.370781e+002	7.252670e+001	5.370781e+002	8.790246e+001	5.370781e+002	6.831561e+001
5.375602e+002	9.308266e+001	5.375602e+002	9.492379e+001	5.375602e+002	7.630305e+001	5.375602e+002	7.223859e+001	5.375602e+002	8.774212e+001	5.375602e+002	6.819681e+001
5.380423e+002	9.306194e+001	5.380423e+002	9.491377e+001	5.380423e+002	7.608878e+001	5.380423e+002	7.194786e+001	5.380423e+002	8.758073e+001	5.380423e+002	6.807838e+001
5.385244e+002	9.304355e+001	5.385244e+002	9.490466e+001	5.385244e+002	7.587167e+001	5.385244e+002	7.165504e+001	5.385244e+002	8.741907e+001	5.385244e+002	6.796067e+001
5.390065e+002	9.302812e+001	5.390065e+002	9.489715e+001	5.390065e+002	7.565089e+001	5.390065e+002	7.136043e+001	5.390065e+002	8.725741e+001	5.390065e+002	6.784335e+001
5.394886e+002	9.301593e+001	5.394886e+002	9.489150e+001	5.394886e+002	7.542625e+001	5.394886e+002	7.106425e+001	5.394886e+002	8.709599e+001	5.394886e+002	6.772630e+001
5.399708e+002	9.300808e+001	5.399708e+002	9.488850e+001	5.399708e+002	7.519761e+001	5.399708e+002	7.076732e+001	5.399708e+002	8.693577e+001	5.399708e+002	6.760928e+001
5.404529e+002	9.300647e+001	5.404529e+002	9.488958e+001	5.404529e+002	7.496442e+001	5.404529e+002	7.047092e+001	5.404529e+002	8.677810e+001	5.404529e+002	6.749169e+001
5.409350e+002	9.300907e+001	5.409350e+002	9.489306e+001	5.409350e+002	7.472795e+001	5.409350e+002	7.017397e+001	5.409350e+002	8.662199e+001	5.409350e+002	6.737428e+001
5.414171e+002	9.301460e+001	5.414171e+002	9.489781e+001	5.414171e+002	7.448920e+001	5.414171e+002	6.987580e+001	5.414171e+002	8.646687e+001	5.414171e+002	6.725751e+001
5.418992e+002	9.302266e+001	5.418992e+002	9.490359e+001	5.418992e+002	7.424853e+001	5.418992e+002	6.957642e+001	5.418992e+002	8.631268e+001	5.418992e+002	6.714162e+001
5.423813e+002	9.303259e+001	5.423813e+002	9.491006e+001	5.423813e+002	7.400636e+001	5.423813e+002	6.927567e+001	5.423813e+002	8.615909e+001	5.423813e+002	6.702697e+001
5.428635e+002	9.304402e+001	5.428635e+002	9.491643e+001	5.428635e+002	7.376358e+001	5.428635e+002	6.897327e+001	5.428635e+002	8.600632e+001	5.428635e+002	6.691360e+001
5.433456e+002	9.305670e+001	5.433456e+002	9.492230e+001	5.433456e+002	7.352076e+001	5.433456e+002	6.866911e+001	5.433456e+002	8.585450e+001	5.433456e+002	6.680164e+001
5.438277e+002	9.306962e+001	5.438277e+002	9.492619e+001	5.438277e+002	7.327931e+001	5.438277e+002	6.836235e+001	5.438277e+002	8.570362e+001	5.438277e+002	6.669121e+001
5.443098e+002	9.308128e+001	5.443098e+002	9.492571e+001	5.443098e+002	7.304140e+001	5.443098e+002	6.805161e+001	5.443098e+002	8.555368e+001	5.443098e+002	6.658246e+001
5.447919e+002	9.309288e+001	5.447919e+002	9.492323e+001	5.447919e+002	7.280532e+001	5.447919e+002	6.773856e+001	5.447919e+002	8.540473e+001	5.447919e+002	6.647559e+001
5.452740e+002	9.310505e+001	5.452740e+002	9.492015e+001	5.452740e+002	7.257014e+001	5.452740e+002	6.742427e+001	5.452740e+002	8.525677e+001	5.452740e+002	6.637082e+001
5.457562e+002	9.311794e+001	5.457562e+002	9.491686e+001	5.457562e+002	7.233566e+001	5.457562e+002	6.710928e+001	5.457562e+002	8.511001e+001	5.457562e+002	6.626833e+001
5.462383e+002	9.313200e+001	5.462383e+002	9.491412e+001	5.462383e+002	7.210121e+001	5.462383e+002	6.679452e+001	5.462383e+002	8.496487e+001	5.462383e+002	6.616833e+001
5.467204e+002	9.314696e+001	5.467204e+002	9.491219e+001	5.467204e+002	7.186721e+001	5.467204e+002	6.647984e+001	5.467204e+002	8.482076e+001	5.467204e+002	6.607096e+001
5.472025e+002	9.316272e+001	5.472025e+002	9.491127e+001	5.472025e+002	7.163383e+001	5.472025e+002	6.616537e+001	5.472025e+002	8.467749e+001	5.472025e+002	6.597636e+001
5.476846e+002	9.317930e+001	5.476846e+002	9.491240e+001	5.476846e+002	7.140107e+001	5.476846e+002	6.585120e+001	5.476846e+002	8.453418e+001	5.476846e+002	6.588464e+001
5.481667e+002	9.319666e+001	5.481667e+002	9.491710e+001	5.481667e+002	7.116905e+001	5.481667e+002	6.553711e+001	5.481667e+002	8.438908e+001	5.481667e+002	6.579585e+001
5.486489e+002	9.321489e+001	5.486489e+002	9.492403e+001	5.486489e+002	7.093759e+001	5.486489e+002	6.522414e+001	5.486489e+002	8.424450e+001	5.486489e+002	6.571031e+001
5.491310e+002	9.323407e+001	5.491310e+002	9.493244e+001	5.491310e+002	7.070652e+001	5.491310e+002	6.491320e+001	5.491310e+002	8.410204e+001	5.491310e+002	6.562841e+001
5.496131e+002	9.325417e+001	5.496131e+002	9.494209e+001	5.496131e+002	7.047588e+001	5.496131e+002	6.460455e+001	5.496131e+002	8.396207e+001	5.496131e+002	6.555019e+001
5.500952e+002	9.327513e+001	5.500952e+002	9.495238e+001	5.500952e+002	7.024573e+001	5.500952e+002	6.429833e+001	5.500952e+002	8.382516e+001	5.500952e+002	6.547556e+001
5.505773e+002	9.329716e+001	5.505773e+002	9.496359e+001	5.505773e+002	7.001574e+001	5.505773e+002	6.399584e+001	5.505773e+002	8.369251e+001	5.505773e+002	6.540530e+001
5.510594e+002	9.332037e+001	5.510594e+002	9.497580e+001	5.510594e+002	6.978579e+001	5.510594e+002	6.369778e+001	5.510594e+002	8.356483e+001	5.510594e+002	6.533980e+001
5.515416e+002	9.334510e+001	5.515416e+002	9.498899e+001	5.515416e+002	6.955535e+001	5.515416e+002	6.340601e+001	5.515416e+002	8.344434e+001	5.515416e+002	6.528017e+001
5.520237e+002	9.337196e+001	5.520237e+002	9.500330e+001	5.520237e+002	6.932351e+001	5.520237e+002	6.312354e+001	5.520237e+002	8.333462e+001	5.520237e+002	6.522833e+001
5.525058e+002	9.340024e+001	5.525058e+002	9.501835e+001	5.525058e+002	6.909132e+001	5.525058e+002	6.284762e+001	5.525058e+002	8.323229e+001	5.525058e+002	6.518232e+001
5.529879e+002	9.342946e+001	5.529879e+002	9.503387e+001	5.529879e+002	6.885938e+001	5.529879e+002	6.257659e+001	5.529879e+002	8.313535e+001	5.529879e+002	6.514094e+001
5.534700e+002	9.345948e+001	5.534700e+002	9.504974e+001	5.534700e+002	6.862814e+001	5.534700e+002	6.231018e+001	5.534700e+002	8.304326e+001	5.534700e+002	6.510387e+001
5.539521e+002	9.349005e+001	5.539521e+002	9.506582e+001	5.539521e+002	6.839837e+001	5.539521e+002	6.204766e+001	5.539521e+002	8.295490e+001	5.539521e+002	6.507047e+001
5.544343e+002	9.352099e+001	5.544343e+002	9.508186e+001	5.544343e+002	6.816959e+001	5.544343e+002	6.178865e+001	5.544343e+002	8.287011e+001	5.544343e+002	6.504045e+001
5.549164e+002	9.355220e+001	5.549164e+002	9.509767e+001	5.549164e+002	6.794176e+001	5.549164e+002	6.153298e+001	5.549164e+002	8.278873e+001	5.549164e+002	6.501364e+001
5.553985e+002	9.358326e+001	5.553985e+002	9.511285e+001	5.553985e+002	6.771436e+001	5.553985e+002	6.127928e+001	5.553985e+002	8.270960e+001	5.553985e+002	6.498919e+001
5.558806e+002	9.361361e+001	5.558806e+002	9.512681e+001	5.558806e+002	6.748620e+001	5.558806e+002	6.102537e+001	5.558806e+002	8.263102e+001	5.558806e+002	6.496584e+001
5.563627e+002	9.364367e+001	5.563627e+002	9.513997e+001	5.563627e+002	6.725924e+001	5.563627e+002	6.077354e+001	5.563627e+002	8.255439e+001	5.563627e+002	6.494459e+001
5.568448e+002	9.367371e+001	5.568448e+002	9.515257e+001	5.568448e+002	6.703490e+001	5.568448e+002	6.052521e+001	5.568448e+002	8.248055e+001	5.568448e+002	6.492605e+001
5.573270e+002	9.370369e+001	5.573270e+002	9.516467e+001	5.573270e+002	6.681363e+001	5.573270e+002	6.028078e+001	5.573270e+002	8.240959e+001	5.573270e+002	6.491025e+001
5.578091e+002	9.373370e+001	5.578091e+002	9.517641e+001	5.578091e+002	6.659592e+001	5.578091e+002	6.004102e+001	5.578091e+002	8.234182e+001	5.578091e+002	6.489739e+001
5.582912e+002	9.376377e+001	5.582912e+002	9.518767e+001	5.582912e+002	6.638303e+001	5.582912e+002	5.980627e+001	5.582912e+002	8.227737e+001	5.582912e+002	6.488759e+001
5.587733e+002	9.379388e+001	5.587733e+002	9.519837e+001	5.587733e+002	6.617567e+001	5.587733e+002	5.957681e+001	5.587733e+002	8.221629e+001	5.587733e+002	6.488085e+001
5.592554e+002	9.382423e+001	5.592554e+002	9.520848e+001	5.592554e+002	6.597594e+001	5.592554e+002	5.935368e+001	5.592554e+002	8.215929e+001	5.592554e+002	6.487767e+001
5.597375e+002	9.385520e+001	5.597375e+002	9.521793e+001	5.597375e+002	6.578709e+001	5.597375e+002	5.913846e+001	5.597375e+002	8.210750e+001	5.597375e+002	6.487892e+001
5.602197e+002	9.388628e+001	5.602197e+002	9.522676e+001	5.602197e+002	6.560625e+001	5.602197e+002	5.892987e+001	5.602197e+002	8.205956e+001	5.602197e+002	6.488354e+001
5.607018e+002	9.391712e+001	5.607018e+002	9.523502e+001	5.607018e+002	6.543181e+001	5.607018e+002	5.872724e+001	5.607018e+002	8.201461e+001	5.607018e+002	6.489086e+001
5.611839e+002	9.394772e+001	5.611839e+002	9.524276e+001	5.611839e+002	6.526322e+001	5.611839e+002	5.853038e+001	5.611839e+002	8.197234e+001	5.611839e+002	6.490061e+001
5.616660e+002	9.397811e+001	5.616660e+002	9.525014e+001	5.616660e+002	6.509923e+001	5.616660e+002	5.833879e+001	5.616660e+002	8.193226e+001	5.616660e+002	6.491232e+001
5.621481e+002	9.400777e+001	5.621481e+002	9.525694e+001	5.621481e+002	6.494041e+001	5.621481e+002	5.815276e+001	5.621481e+002	8.189407e+001	5.621481e+002	6.492588e+001
5.626302e+002	9.403648e+001	5.626302e+002	9.526308e+001	5.626302e+002	6.478693e+001	5.626302e+002	5.797240e+001	5.626302e+002	8.185758e+001	5.626302e+002	6.494112e+001
5.631124e+002	9.406337e+001	5.631124e+002	9.526825e+001	5.631124e+002	6.463879e+001	5.631124e+002	5.779774e+001	5.631124e+002	8.182211e+001	5.631124e+002	6.495766e+001
5.635945e+002	9.408691e+001	5.635945e+002	9.527181e+001	5.635945e+002	6.449634e+001	5.635945e+002	5.762888e+001	5.635945e+002	8.178669e+001	5.635945e+002	6.497504e+001
5.640766e+002	9.410880e+001	5.640766e+002	9.527458e+001	5.640766e+002	6.435868e+001	5.640766e+002	5.746561e+001	5.640766e+002	8.175198e+001	5.640766e+002	6.499336e+001
5.645587e+002	9.413010e+001	5.645587e+002	9.527710e+001	5.645587e+002	6.422515e+001	5.645587e+002	5.730780e+001	5.645587e+002	8.171828e+001	5.645587e+002	6.501264e+001
5.650408e+002	9.415109e+001	5.650408e+002	9.527950e+001	5.650408e+002	6.409554e+001	5.650408e+002	5.715532e+001	5.650408e+002	8.168562e+001	5.650408e+002	6.503273e+001
5.655229e+002	9.417227e+001	5.655229e+002	9.528200e+001	5.655229e+002	6.396967e+001	5.655229e+002	5.700790e+001	5.655229e+002	8.165421e+001	5.655229e+002	6.505354e+001
5.660051e+002	9.419411e+001	5.660051e+002	9.528494e+001	5.660051e+002	6.384670e+001	5.660051e+002	5.686573e+001	5.660051e+002	8.162381e+001	5.660051e+002	6.507495e+001
5.664872e+002	9.421687e+001	5.664872e+002	9.528858e+001	5.664872e+002	6.372617e+001	5.664872e+002	5.672882e+001	5.664872e+002	8.159427e+001	5.664872e+002	6.509682e+001
5.669693e+002	9.424161e+001	5.669693e+002	9.529360e+001	5.669693e+002	6.360678e+001	5.669693e+002	5.659739e+001	5.669693e+002	8.156551e+001	5.669693e+002	6.511912e+001
5.674514e+002	9.426997e+001	5.674514e+002	9.530114e+001	5.674514e+002	6.348646e+001	5.674514e+002	5.647195e+001	5.674514e+002	8.153737e+001	5.674514e+002	6.514194e+001
5.679335e+002	9.430049e+001	5.679335e+002	9.531016e+001	5.679335e+002	6.336709e+001	5.679335e+002	5.635169e+001	5.679335e+002	8.150992e+001	5.679335e+002	6.516484e+001
5.684156e+002	9.433234e+001	5.684156e+002	9.532005e+001	5.684156e+002	6.324980e+001	5.684156e+002	5.623606e+001	5.684156e+002	8.148316e+001	5.684156e+002	6.518748e+001
5.688978e+002	9.436526e+001	5.688978e+002	9.533062e+001	5.688978e+002	6.313488e+001	5.688978e+002	5.612482e+001	5.688978e+002	8.145712e+001	5.688978e+002	6.520975e+001
5.693799e+002	9.439864e+001	5.693799e+002	9.534144e+001	5.693799e+002	6.302300e+001	5.693799e+002	5.601758e+001	5.693799e+002	8.143185e+001	5.693799e+002	6.523167e+001
5.698620e+002	9.443269e+001	5.698620e+002	9.535261e+001	5.698620e+002	6.291413e+001	5.698620e+002	5.591413e+001	5.698620e+002	8.140720e+001	5.698620e+002	6.525259e+001
5.703441e+002	9.446749e+001	5.703441e+002	9.536416e+001	5.703441e+002	6.280830e+001	5.703441e+002	5.581426e+001	5.703441e+002	8.138309e+001	5.703441e+002	6.527223e+001
5.708262e+002	9.450295e+001	5.708262e+002	9.537596e+001	5.708262e+002	6.270603e+001	5.708262e+002	5.571755e+001	5.708262e+002	8.135934e+001	5.708262e+002	6.528972e+001
5.713083e+002	9.453912e+001	5.713083e+002	9.538795e+001	5.713083e+002	6.260798e+001	5.713083e+002	5.562348e+001	5.713083e+002	8.133561e+001	5.713083e+002	6.530358e+001
5.717905e+002	9.457571e+001	5.717905e+002	9.540000e+001	5.717905e+002	6.251365e+001	5.717905e+002	5.553220e+001	5.717905e+002	8.131227e+001	5.717905e+002	6.531522e+001
5.722726e+002	9.461243e+001	5.722726e+002	9.541198e+001	5.722726e+002	6.242277e+001	5.722726e+002	5.544369e+001	5.722726e+002	8.128952e+001	5.722726e+002	6.532549e+001
5.727547e+002	9.464928e+001	5.727547e+002	9.542388e+001	5.727547e+002	6.233527e+001	5.727547e+002	5.535798e+001	5.727547e+002	8.126745e+001	5.727547e+002	6.533464e+001
5.732368e+002	9.468630e+001	5.732368e+002	9.543575e+001	5.732368e+002	6.225091e+001	5.732368e+002	5.527528e+001	5.732368e+002	8.124621e+001	5.732368e+002	6.534325e+001
5.737189e+002	9.472295e+001	5.737189e+002	9.544723e+001	5.737189e+002	6.216989e+001	5.737189e+002	5.519496e+001	5.737189e+002	8.122581e+001	5.737189e+002	6.535125e+001
5.742010e+002	9.475894e+001	5.742010e+002	9.545815e+001	5.742010e+002	6.209231e+001	5.742010e+002	5.511671e+001	5.742010e+002	8.120629e+001	5.742010e+002	6.535867e+001
5.746832e+002	9.479344e+001	5.746832e+002	9.546799e+001	5.746832e+002	6.201828e+001	5.746832e+002	5.503975e+001	5.746832e+002	8.118773e+001	5.746832e+002	6.536578e+001
5.751653e+002	9.482504e+001	5.751653e+002	9.547593e+001	5.751653e+002	6.194803e+001	5.751653e+002	5.496271e+001	5.751653e+002	8.117024e+001	5.751653e+002	6.537280e+001
5.756474e+002	9.485522e+001	5.756474e+002	9.548283e+001	5.756474e+002	6.188128e+001	5.756474e+002	5.488702e+001	5.756474e+002	8.115381e+001	5.756474e+002	6.537976e+001
5.761295e+002	9.488493e+001	5.761295e+002	9.548919e+001	5.761295e+002	6.181786e+001	5.761295e+002	5.481356e+001	5.761295e+002	8.113844e+001	5.761295e+002	6.538676e+001
5.766116e+002	9.491439e+001	5.766116e+002	9.549522e+001	5.766116e+002	6.175766e+001	5.766116e+002	5.474259e+001	5.766116e+002	8.112419e+001	5.766116e+002	6.539388e+001
5.770938e+002	9.494405e+001	5.770938e+002	9.550119e+001	5.770938e+002	6.170052e+001	5.770938e+002	5.467458e+001	5.770938e+002	8.111107e+001	5.770938e+002	6.540118e+001
5.775759e+002	9.497424e+001	5.775759e+002	9.550720e+001	5.775759e+002	6.164649e+001	5.775759e+002	5.460976e+001	5.775759e+002	8.109913e+001	5.775759e+002	6.540885e+001
5.780580e+002	9.500516e+001	5.780580e+002	9.551331e+001	5.780580e+002	6.159554e+001	5.780580e+002	5.454828e+001	5.780580e+002	8.108840e+001	5.780580e+002	6.541707e+001
5.785401e+002	9.503764e+001	5.785401e+002	9.551983e+001	5.785401e+002	6.154771e+001	5.785401e+002	5.449081e+001	5.785401e+002	8.107893e+001	5.785401e+002	6.542603e+001
5.790222e+002	9.507301e+001	5.790222e+002	9.552717e+001	5.790222e+002	6.150308e+001	5.790222e+002	5.443835e+001	5.790222e+002	8.107069e+001	5.790222e+002	6.543607e+001
5.795043e+002	9.511005e+001	5.795043e+002	9.553505e+001	5.795043e+002	6.146141e+001	5.795043e+002	5.439009e+001	5.795043e+002	8.106380e+001	5.795043e+002	6.544707e+001
5.799865e+002	9.514811e+001	5.799865e+002	9.554336e+001	5.799865e+002	6.142247e+001	5.799865e+002	5.434558e+001	5.799865e+002	8.105831e+001	5.799865e+002	6.545900e+001
5.804686e+002	9.518698e+001	5.804686e+002	9.555206e+001	5.804686e+002	6.138623e+001	5.804686e+002	5.430473e+001	5.804686e+002	8.105424e+001	5.804686e+002	6.547189e+001
5.809507e+002	9.522619e+001	5.809507e+002	9.556102e+001	5.809507e+002	6.135269e+001	5.809507e+002	5.426724e+001	5.809507e+002	8.105164e+001	5.809507e+002	6.548568e+001
5.814328e+002	9.526586e+001	5.814328e+002	9.557042e+001	5.814328e+002	6.132152e+001	5.814328e+002	5.423325e+001	5.814328e+002	8.105059e+001	5.814328e+002	6.550060e+001
5.819149e+002	9.530602e+001	5.819149e+002	9.558034e+001	5.819149e+002	6.129256e+001	5.819149e+002	5.420280e+001	5.819149e+002	8.105116e+001	5.819149e+002	6.551676e+001
5.823970e+002	9.534652e+001	5.823970e+002	9.559089e+001	5.823970e+002	6.126535e+001	5.823970e+002	5.417581e+001	5.823970e+002	8.105351e+001	5.823970e+002	6.553439e+001
5.828792e+002	9.538725e+001	5.828792e+002	9.560233e+001	5.828792e+002	6.123907e+001	5.828792e+002	5.415216e+001	5.828792e+002	8.105788e+001	5.828792e+002	6.555387e+001
5.833613e+002	9.542815e+001	5.833613e+002	9.561441e+001	5.833613e+002	6.121453e+001	5.833613e+002	5.413195e+001	5.833613e+002	8.106406e+001	5.833613e+002	6.557487e+001
5.838434e+002	9.546915e+001	5.838434e+002	9.562701e+001	5.838434e+002	6.119220e+001	5.838434e+002	5.411523e+001	5.838434e+002	8.107198e+001	5.838434e+002	6.559725e+001
5.843255e+002	9.551012e+001	5.843255e+002	9.564002e+001	5.843255e+002	6.117223e+001	5.843255e+002	5.410199e+001	5.843255e+002	8.108153e+001	5.843255e+002	6.562091e+001
5.848076e+002	9.555099e+001	5.848076e+002	9.565320e+001	5.848076e+002	6.115495e+001	5.848076e+002	5.409219e+001	5.848076e+002	8.109254e+001	5.848076e+002	6.564573e+001
5.852897e+002	9.559169e+001	5.852897e+002	9.566679e+001	5.852897e+002	6.114034e+001	5.852897e+002	5.408592e+001	5.852897e+002	8.110524e+001	5.852897e+002	6.567179e+001
5.857719e+002	9.563215e+001	5.857719e+002	9.568083e+001	5.857719e+002	6.112848e+001	5.857719e+002	5.408321e+001	5.857719e+002	8.111971e+001	5.857719e+002	6.569914e+001
5.862540e+002	9.567230e+001	5.862540e+002	9.569563e+001	5.862540e+002	6.111958e+001	5.862540e+002	5.408425e+001	5.862540e+002	8.113623e+001	5.862540e+002	6.572785e+001
5.867361e+002	9.571217e+001	5.867361e+002	9.571177e+001	5.867361e+002	6.111392e+001	5.867361e+002	5.408934e+001	5.867361e+002	8.115536e+001	5.867361e+002	6.575806e+001
5.872182e+002	9.575154e+001	5.872182e+002	9.572843e+001	5.872182e+002	6.111138e+001	5.872182e+002	5.409809e+001	5.872182e+002	8.117639e+001	5.872182e+002	6.578955e+001
5.877003e+002	9.579023e+001	5.877003e+002	9.574504e+001	5.877003e+002	6.111190e+001	5.877003e+002	5.411024e+001	5.877003e+002	8.119878e+001	5.877003e+002	6.582215e+001
5.881824e+002	9.582819e+001	5.881824e+002	9.576141e+001	5.881824e+002	6.111543e+001	5.881824e+002	5.412567e+001	5.881824e+002	8.122244e+001	5.881824e+002	6.585585e+001
5.886646e+002	9.586546e+001	5.886646e+002	9.577731e+001	5.886646e+002	6.112172e+001	5.886646e+002	5.414416e+001	5.886646e+002	8.124724e+001	5.886646e+002	6.589064e+001
5.891467e+002	9.590165e+001	5.891467e+002	9.579234e+001	5.891467e+002	6.113120e+001	5.891467e+002	5.416571e+001	5.891467e+002	8.127273e+001	5.891467e+002	6.592629e+001
5.896288e+002	9.593659e+001	5.896288e+002	9.580628e+001	5.896288e+002	6.114405e+001	5.896288e+002	5.419031e+001	5.896288e+002	8.129870e+001	5.896288e+002	6.596271e+001
5.901109e+002	9.596976e+001	5.901109e+002	9.581847e+001	5.901109e+002	6.116084e+001	5.901109e+002	5.421788e+001	5.901109e+002	8.132440e+001	5.901109e+002	6.599950e+001
5.905930e+002	9.600031e+001	5.905930e+002	9.582784e+001	5.905930e+002	6.118260e+001	5.905930e+002	5.424845e+001	5.905930e+002	8.134859e+001	5.905930e+002	6.603602e+001
5.910751e+002	9.602908e+001	5.910751e+002	9.583527e+001	5.910751e+002	6.120810e+001	5.910751e+002	5.428180e+001	5.910751e+002	8.137249e+001	5.910751e+002	6.607297e+001
5.915573e+002	9.605657e+001	5.915573e+002	9.584122e+001	5.915573e+002	6.123654e+001	5.915573e+002	5.431776e+001	5.915573e+002	8.139684e+001	5.915573e+002	6.611079e+001
5.920394e+002	9.608295e+001	5.920394e+002	9.584589e+001	5.920394e+002	6.126765e+001	5.920394e+002	5.435624e+001	5.920394e+002	8.142175e+001	5.920394e+002	6.614956e+001
5.925215e+002	9.610853e+001	5.925215e+002	9.584967e+001	5.925215e+002	6.130105e+001	5.925215e+002	5.439722e+001	5.925215e+002	8.144755e+001	5.925215e+002	6.618936e+001
5.930036e+002	9.613334e+001	5.930036e+002	9.585226e+001	5.930036e+002	6.133638e+001	5.930036e+002	5.444043e+001	5.930036e+002	8.147450e+001	5.930036e+002	6.623055e+001
5.934857e+002	9.615741e+001	5.934857e+002	9.585355e+001	5.934857e+002	6.137342e+001	5.934857e+002	5.448570e+001	5.934857e+002	8.150277e+001	5.934857e+002	6.627326e+001
5.939678e+002	9.618097e+001	5.939678e+002	9.585332e+001	5.939678e+002	6.141144e+001	5.939678e+002	5.453267e+001	5.939678e+002	8.153311e+001	5.939678e+002	6.631818e+001
5.944500e+002	9.620434e+001	5.944500e+002	9.585110e+001	5.944500e+002	6.144932e+001	5.944500e+002	5.458076e+001	5.944500e+002	8.156676e+001	5.944500e+002	6.636642e+001
5.949321e+002	9.622736e+001	5.949321e+002	9.584756e+001	5.949321e+002	6.148794e+001	5.949321e+002	5.463047e+001	5.949321e+002	8.160244e+001	5.949321e+002	6.641679e+001
5.954142e+002	9.624997e+001	5.954142e+002	9.584320e+001	5.954142e+002	6.152780e+001	5.954142e+002	5.468212e+001	5.954142e+002	8.163939e+001	5.954142e+002	6.646854e+001
5.958963e+002	9.627212e+001	5.958963e+002	9.583815e+001	5.958963e+002	6.156893e+001	5.958963e+002	5.473562e+001	5.958963e+002	8.167733e+001	5.958963e+002	6.652143e+001
5.963784e+002	9.629360e+001	5.963784e+002	9.583262e+001	5.963784e+002	6.161155e+001	5.963784e+002	5.479083e+001	5.963784e+002	8.171573e+001	5.963784e+002	6.657503e+001
5.968605e+002	9.631479e+001	5.968605e+002	9.582693e+001	5.968605e+002	6.165565e+001	5.968605e+002	5.484822e+001	5.968605e+002	8.175459e+001	5.968605e+002	6.662919e+001
5.973427e+002	9.633583e+001	5.973427e+002	9.582131e+001	5.973427e+002	6.170123e+001	5.973427e+002	5.490795e+001	5.973427e+002	8.179385e+001	5.973427e+002	6.668377e+001
5.978248e+002	9.635720e+001	5.978248e+002	9.581635e+001	5.978248e+002	6.174862e+001	5.978248e+002	5.497086e+001	5.978248e+002	8.183321e+001	5.978248e+002	6.673829e+001
5.983069e+002	9.637972e+001	5.983069e+002	9.581296e+001	5.983069e+002	6.179834e+001	5.983069e+002	5.503857e+001	5.983069e+002	8.187234e+001	5.983069e+002	6.679203e+001
5.987890e+002	9.640242e+001	5.987890e+002	9.581037e+001	5.987890e+002	6.184972e+001	5.987890e+002	5.510908e+001	5.987890e+002	8.191126e+001	5.987890e+002	6.684550e+001
5.992711e+002	9.642462e+001	5.992711e+002	9.580813e+001	5.992711e+002	6.190233e+001	5.992711e+002	5.518109e+001	5.992711e+002	8.194989e+001	5.992711e+002	6.689891e+001
5.997532e+002	9.644621e+001	5.997532e+002	9.580611e+001	5.997532e+002	6.195597e+001	5.997532e+002	5.525412e+001	5.997532e+002	8.198820e+001	5.997532e+002	6.695229e+001
6.002354e+002	9.646702e+001	6.002354e+002	9.580400e+001	6.002354e+002	6.201030e+001	6.002354e+002	5.532738e+001	6.002354e+002	8.202626e+001	6.002354e+002	6.700579e+001
6.007175e+002	9.648652e+001	6.007175e+002	9.580194e+001	6.007175e+002	6.206528e+001	6.007175e+002	5.540045e+001	6.007175e+002	8.206365e+001	6.007175e+002	6.705927e+001
6.011996e+002	9.650446e+001	6.011996e+002	9.580000e+001	6.011996e+002	6.212085e+001	6.011996e+002	5.547297e+001	6.011996e+002	8.210014e+001	6.011996e+002	6.711263e+001
6.016817e+002	9.651988e+001	6.016817e+002	9.579813e+001	6.016817e+002	6.217686e+001	6.016817e+002	5.554398e+001	6.016817e+002	8.213518e+001	6.016817e+002	6.716589e+001
6.021638e+002	9.653120e+001	6.021638e+002	9.579644e+001	6.021638e+002	6.223321e+001	6.021638e+002	5.561209e+001	6.021638e+002	8.216786e+001	6.021638e+002	6.721903e+001
6.026459e+002	9.654002e+001	6.026459e+002	9.579473e+001	6.026459e+002	6.228971e+001	6.026459e+002	5.567810e+001	6.026459e+002	8.219906e+001	6.026459e+002	6.727198e+001
6.031281e+002	9.654733e+001	6.031281e+002	9.579286e+001	6.031281e+002	6.234620e+001	6.031281e+002	5.574239e+001	6.031281e+002	8.222931e+001	6.031281e+002	6.732472e+001
6.036102e+002	9.655343e+001	6.036102e+002	9.579085e+001	6.036102e+002	6.240243e+001	6.036102e+002	5.580481e+001	6.036102e+002	8.225864e+001	6.036102e+002	6.737709e+001
6.040923e+002	9.655888e+001	6.040923e+002	9.578882e+001	6.040923e+002	6.245802e+001	6.040923e+002	5.586539e+001	6.040923e+002	8.228716e+001	6.040923e+002	6.742879e+001
6.045744e+002	9.656385e+001	6.045744e+002	9.578635e+001	6.045744e+002	6.251316e+001	6.045744e+002	5.592406e+001	6.045744e+002	8.231523e+001	6.045744e+002	6.748017e+001
6.050565e+002	9.656848e+001	6.050565e+002	9.578329e+001	6.050565e+002	6.256782e+001	6.050565e+002	5.598063e+001	6.050565e+002	8.234300e+001	6.050565e+002	6.753133e+001
6.055386e+002	9.657343e+001	6.055386e+002	9.577902e+001	6.055386e+002	6.262235e+001	6.055386e+002	5.603539e+001	6.055386e+002	8.237127e+001	6.055386e+002	6.758284e+001
6.060208e+002	9.657967e+001	6.060208e+002	9.577246e+001	6.060208e+002	6.267758e+001	6.060208e+002	5.608895e+001	6.060208e+002	8.240141e+001	6.060208e+002	6.763577e+001
6.065029e+002	9.658644e+001	6.065029e+002	9.576484e+001	6.065029e+002	6.273210e+001	6.065029e+002	5.614017e+001	6.065029e+002	8.243185e+001	6.065029e+002	6.768864e+001
6.069850e+002	9.659338e+001	6.069850e+002	9.575697e+001	6.069850e+002	6.278493e+001	6.069850e+002	5.618826e+001	6.069850e+002	8.246162e+001	6.069850e+002	6.774041e+001
6.074671e+002	9.660037e+001	6.074671e+002	9.574906e+001	6.074671e+002	6.283559e+001	6.074671e+002	5.623285e+001	6.074671e+002	8.249036e+001	6.074671e+002	6.779073e+001
6.079492e+002	9.660710e+001	6.079492e+002	9.574155e+001	6.079492e+002	6.288339e+001	6.079492e+002	5.627345e+001	6.079492e+002	8.251748e+001	6.079492e+002	6.783920e+001
6.084313e+002	9.661382e+001	6.084313e+002	9.573475e+001	6.084313e+002	6.292794e+001	6.084313e+002	5.630959e+001	6.084313e+002	8.254275e+001	6.084313e+002	6.788510e+001
6.089135e+002	9.662064e+001	6.089135e+002	9.572884e+001	6.089135e+002	6.296887e+001	6.089135e+002	5.634090e+001	6.089135e+002	8.256596e+001	6.089135e+002	6.792804e+001
6.093956e+002	9.662772e+001	6.093956e+002	9.572456e+001	6.093956e+002	6.300544e+001	6.093956e+002	5.636658e+001	6.093956e+002	8.258644e+001	6.093956e+002	6.796675e+001
6.098777e+002	9.663533e+001	6.098777e+002	9.572301e+001	6.098777e+002	6.303677e+001	6.098777e+002	5.638552e+001	6.098777e+002	8.260329e+001	6.098777e+002	6.799929e+001
6.103598e+002	9.664310e+001	6.103598e+002	9.572329e+001	6.103598e+002	6.306302e+001	6.103598e+002	5.639831e+001	6.103598e+002	8.261704e+001	6.103598e+002	6.802731e+001
6.108419e+002	9.665077e+001	6.108419e+002	9.572494e+001	6.108419e+002	6.308408e+001	6.108419e+002	5.640520e+001	6.108419e+002	8.262794e+001	6.108419e+002	6.805177e+001
6.113240e+002	9.665834e+001	6.113240e+002	9.572775e+001	6.113240e+002	6.309990e+001	6.113240e+002	5.640613e+001	6.113240e+002	8.263596e+001	6.113240e+002	6.807285e+001
6.118062e+002	9.666582e+001	6.118062e+002	9.573122e+001	6.118062e+002	6.311073e+001	6.118062e+002	5.640127e+001	6.118062e+002	8.264122e+001	6.118062e+002	6.809107e+001
6.122883e+002	9.667286e+001	6.122883e+002	9.573579e+001	6.122883e+002	6.311553e+001	6.122883e+002	5.639023e+001	6.122883e+002	8.264352e+001	6.122883e+002	6.810638e+001
6.127704e+002	9.667931e+001	6.127704e+002	9.574160e+001	6.127704e+002	6.311376e+001	6.127704e+002	5.637275e+001	6.127704e+002	8.264266e+001	6.127704e+002	6.811875e+001
6.132525e+002	9.668460e+001	6.132525e+002	9.574903e+001	6.132525e+002	6.310416e+001	6.132525e+002	5.634858e+001	6.132525e+002	8.263858e+001	6.132525e+002	6.812863e+001
6.137346e+002	9.668772e+001	6.137346e+002	9.575883e+001	6.137346e+002	6.308463e+001	6.137346e+002	5.631738e+001	6.137346e+002	8.263117e+001	6.137346e+002	6.813668e+001
6.142167e+002	9.668977e+001	6.142167e+002	9.576997e+001	6.142167e+002	6.305719e+001	6.142167e+002	5.627925e+001	6.142167e+002	8.262035e+001	6.142167e+002	6.814223e+001
6.146989e+002	9.669147e+001	6.146989e+002	9.578173e+001	6.146989e+002	6.302306e+001	6.146989e+002	5.623417e+001	6.146989e+002	8.260602e+001	6.146989e+002	6.814489e+001
6.151810e+002	9.669303e+001	6.151810e+002	9.579393e+001	6.151810e+002	6.298260e+001	6.151810e+002	5.618222e+001	6.151810e+002	8.258813e+001	6.151810e+002	6.814455e+001
6.156631e+002	9.669480e+001	6.156631e+002	9.580625e+001	6.156631e+002	6.293663e+001	6.156631e+002	5.612365e+001	6.156631e+002	8.256680e+001	6.156631e+002	6.814110e+001
6.161452e+002	9.669705e+001	6.161452e+002	9.581824e+001	6.161452e+002	6.288509e+001	6.161452e+002	5.605788e+001	6.161452e+002	8.254162e+001	6.161452e+002	6.813431e+001
6.166273e+002	9.669993e+001	6.166273e+002	9.582959e+001	6.166273e+002	6.282803e+001	6.166273e+002	5.598465e+001	6.166273e+002	8.251244e+001	6.166273e+002	6.812409e+001
6.171094e+002	9.670406e+001	6.171094e+002	9.583946e+001	6.171094e+002	6.276589e+001	6.171094e+002	5.590318e+001	6.171094e+002	8.247872e+001	6.171094e+002	6.810999e+001
6.175916e+002	9.671039e+001	6.175916e+002	9.584650e+001	6.175916e+002	6.269918e+001	6.175916e+002	5.581212e+001	6.175916e+002	8.243960e+001	6.175916e+002	6.809123e+001
6.180737e+002	9.671812e+001	6.180737e+002	9.585186e+001	6.180737e+002	6.262774e+001	6.180737e+002	5.571301e+001	6.180737e+002	8.239599e+001	6.180737e+002	6.806862e+001
6.185558e+002	9.672687e+001	6.185558e+002	9.585622e+001	6.185558e+002	6.255154e+001	6.185558e+002	5.560678e+001	6.185558e+002	8.234840e+001	6.185558e+002	6.804257e+001
6.190379e+002	9.673647e+001	6.190379e+002	9.585974e+001	6.190379e+002	6.247074e+001	6.190379e+002	5.549396e+001	6.190379e+002	8.229717e+001	6.190379e+002	6.801340e+001
6.195200e+002	9.674654e+001	6.195200e+002	9.586287e+001	6.195200e+002	6.238549e+001	6.195200e+002	5.537549e+001	6.195200e+002	8.224294e+001	6.195200e+002	6.798172e+001
6.200021e+002	9.675736e+001	6.200021e+002	9.586548e+001	6.200021e+002	6.229578e+001	6.200021e+002	5.525102e+001	6.200021e+002	8.218527e+001	6.200021e+002	6.794707e+001
6.204843e+002	9.676904e+001	6.204843e+002	9.586751e+001	6.204843e+002	6.220174e+001	6.204843e+002	5.512057e+001	6.204843e+002	8.212413e+001	6.204843e+002	6.790934e+001
6.209664e+002	9.678176e+001	6.209664e+002	9.586912e+001	6.209664e+002	6.210321e+001	6.209664e+002	5.498393e+001	6.209664e+002	8.205910e+001	6.209664e+002	6.786805e+001
6.214485e+002	9.679593e+001	6.214485e+002	9.587044e+001	6.214485e+002	6.199980e+001	6.214485e+002	5.484036e+001	6.214485e+002	8.198931e+001	6.214485e+002	6.782208e+001
6.219306e+002	9.681095e+001	6.219306e+002	9.587144e+001	6.219306e+002	6.189232e+001	6.219306e+002	5.469142e+001	6.219306e+002	8.191620e+001	6.219306e+002	6.777312e+001
6.224127e+002	9.682645e+001	6.224127e+002	9.587216e+001	6.224127e+002	6.178129e+001	6.224127e+002	5.453823e+001	6.224127e+002	8.184078e+001	6.224127e+002	6.772227e+001
6.228948e+002	9.684225e+001	6.228948e+002	9.587257e+001	6.228948e+002	6.166719e+001	6.228948e+002	5.438147e+001	6.228948e+002	8.176350e+001	6.228948e+002	6.767003e+001
6.233770e+002	9.685812e+001	6.233770e+002	9.587261e+001	6.233770e+002	6.155079e+001	6.233770e+002	5.422219e+001	6.233770e+002	8.168491e+001	6.233770e+002	6.761704e+001
6.238591e+002	9.687389e+001	6.238591e+002	9.587248e+001	6.238591e+002	6.143177e+001	6.238591e+002	5.406056e+001	6.238591e+002	8.160561e+001	6.238591e+002	6.756387e+001
6.243412e+002	9.688943e+001	6.243412e+002	9.587229e+001	6.243412e+002	6.131022e+001	6.243412e+002	5.389700e+001	6.243412e+002	8.152600e+001	6.243412e+002	6.751095e+001
6.248233e+002	9.690441e+001	6.248233e+002	9.587233e+001	6.248233e+002	6.118573e+001	6.248233e+002	5.373188e+001	6.248233e+002	8.144711e+001	6.248233e+002	6.745930e+001
6.253054e+002	9.691838e+001	6.253054e+002	9.587307e+001	6.253054e+002	6.105724e+001	6.253054e+002	5.356537e+001	6.253054e+002	8.137038e+001	6.253054e+002	6.741035e+001
6.257875e+002	9.693158e+001	6.257875e+002	9.587399e+001	6.257875e+002	6.092675e+001	6.257875e+002	5.339854e+001	6.257875e+002	8.129492e+001	6.257875e+002	6.736330e+001
6.262697e+002	9.694411e+001	6.262697e+002	9.587475e+001	6.262697e+002	6.079567e+001	6.262697e+002	5.323232e+001	6.262697e+002	8.122030e+001	6.262697e+002	6.731775e+001
6.267518e+002	9.695592e+001	6.267518e+002	9.587530e+001	6.267518e+002	6.066478e+001	6.267518e+002	5.306735e+001	6.267518e+002	8.114661e+001	6.267518e+002	6.727386e+001
6.272339e+002	9.696709e+001	6.272339e+002	9.587553e+001	6.272339e+002	6.053515e+001	6.272339e+002	5.290425e+001	6.272339e+002	8.107376e+001	6.272339e+002	6.723164e+001
6.277160e+002	9.697747e+001	6.277160e+002	9.587524e+001	6.277160e+002	6.040729e+001	6.277160e+002	5.274393e+001	6.277160e+002	8.100188e+001	6.277160e+002	6.719113e+001
6.281981e+002	9.698695e+001	6.281981e+002	9.587431e+001	6.281981e+002	6.028175e+001	6.281981e+002	5.258713e+001	6.281981e+002	8.093110e+001	6.281981e+002	6.715255e+001
6.286802e+002	9.699544e+001	6.286802e+002	9.587226e+001	6.286802e+002	6.015942e+001	6.286802e+002	5.243503e+001	6.286802e+002	8.086111e+001	6.286802e+002	6.711554e+001
6.291624e+002	9.700281e+001	6.291624e+002	9.586837e+001	6.291624e+002	6.004132e+001	6.291624e+002	5.228922e+001	6.291624e+002	8.079128e+001	6.291624e+002	6.707941e+001
6.296445e+002	9.700908e+001	6.296445e+002	9.586340e+001	6.296445e+002	5.992767e+001	6.296445e+002	5.214919e+001	6.296445e+002	8.072273e+001	6.296445e+002	6.704546e+001
6.301266e+002	9.701424e+001	6.301266e+002	9.585786e+001	6.301266e+002	5.981890e+001	6.301266e+002	5.201489e+001	6.301266e+002	8.065626e+001	6.301266e+002	6.701463e+001
6.306087e+002	9.701827e+001	6.306087e+002	9.585186e+001	6.306087e+002	5.971543e+001	6.306087e+002	5.188658e+001	6.306087e+002	8.059218e+001	6.306087e+002	6.698721e+001
6.310908e+002	9.702119e+001	6.310908e+002	9.584556e+001	6.310908e+002	5.961736e+001	6.310908e+002	5.176427e+001	6.310908e+002	8.053090e+001	6.310908e+002	6.696352e+001
6.315729e+002	9.702286e+001	6.315729e+002	9.583922e+001	6.315729e+002	5.952588e+001	6.315729e+002	5.164871e+001	6.315729e+002	8.047297e+001	6.315729e+002	6.694449e+001
6.320551e+002	9.702323e+001	6.320551e+002	9.583298e+001	6.320551e+002	5.944171e+001	6.320551e+002	5.154045e+001	6.320551e+002	8.041875e+001	6.320551e+002	6.693068e+001
6.325372e+002	9.702217e+001	6.325372e+002	9.582744e+001	6.325372e+002	5.936621e+001	6.325372e+002	5.144009e+001	6.325372e+002	8.036911e+001	6.325372e+002	6.692365e+001
6.330193e+002	9.701945e+001	6.330193e+002	9.582355e+001	6.330193e+002	5.930136e+001	6.330193e+002	5.134840e+001	6.330193e+002	8.032539e+001	6.330193e+002	6.692583e+001
6.335014e+002	9.701525e+001	6.335014e+002	9.582034e+001	6.335014e+002	5.924590e+001	6.335014e+002	5.126532e+001	6.335014e+002	8.028669e+001	6.335014e+002	6.693504e+001
6.339835e+002	9.700967e+001	6.339835e+002	9.581718e+001	6.339835e+002	5.919928e+001	6.339835e+002	5.119096e+001	6.339835e+002	8.025256e+001	6.339835e+002	6.694998e+001
6.344656e+002	9.700273e+001	6.344656e+002	9.581395e+001	6.344656e+002	5.916129e+001	6.344656e+002	5.112550e+001	6.344656e+002	8.022300e+001	6.344656e+002	6.697033e+001
6.349478e+002	9.699442e+001	6.349478e+002	9.581036e+001	6.349478e+002	5.913126e+001	6.349478e+002	5.106884e+001	6.349478e+002	8.019779e+001	6.349478e+002	6.699529e+001
6.354299e+002	9.698479e+001	6.354299e+002	9.580619e+001	6.354299e+002	5.911022e+001	6.354299e+002	5.102177e+001	6.354299e+002	8.017714e+001	6.354299e+002	6.702496e+001
6.359120e+002	9.697387e+001	6.359120e+002	9.580130e+001	6.359120e+002	5.909869e+001	6.359120e+002	5.098473e+001	6.359120e+002	8.016120e+001	6.359120e+002	6.705933e+001
6.363941e+002	9.696177e+001	6.363941e+002	9.579508e+001	6.363941e+002	5.909768e+001	6.363941e+002	5.095858e+001	6.363941e+002	8.014992e+001	6.363941e+002	6.709789e+001
6.368762e+002	9.694873e+001	6.368762e+002	9.578656e+001	6.368762e+002	5.910903e+001	6.368762e+002	5.094467e+001	6.368762e+002	8.014317e+001	6.368762e+002	6.713993e+001
6.373583e+002	9.693447e+001	6.373583e+002	9.577669e+001	6.373583e+002	5.913074e+001	6.373583e+002	5.094195e+001	6.373583e+002	8.014129e+001	6.373583e+002	6.718597e+001
6.378405e+002	9.691875e+001	6.378405e+002	9.576600e+001	6.378405e+002	5.916153e+001	6.378405e+002	5.094989e+001	6.378405e+002	8.014453e+001	6.378405e+002	6.723630e+001
6.383226e+002	9.690162e+001	6.383226e+002	9.575471e+001	6.383226e+002	5.920097e+001	6.383226e+002	5.096825e+001	6.383226e+002	8.015293e+001	6.383226e+002	6.729087e+001
6.388047e+002	9.688320e+001	6.388047e+002	9.574324e+001	6.388047e+002	5.924827e+001	6.388047e+002	5.099651e+001	6.388047e+002	8.016641e+001	6.388047e+002	6.734973e+001
6.392868e+002	9.686305e+001	6.392868e+002	9.573147e+001	6.392868e+002	5.930322e+001	6.392868e+002	5.103516e+001	6.392868e+002	8.018550e+001	6.392868e+002	6.741296e+001
6.397689e+002	9.684098e+001	6.397689e+002	9.571944e+001	6.397689e+002	5.936561e+001	6.397689e+002	5.108442e+001	6.397689e+002	8.021044e+001	6.397689e+002	6.748058e+001
6.402510e+002	9.681628e+001	6.402510e+002	9.570721e+001	6.402510e+002	5.943465e+001	6.402510e+002	5.114466e+001	6.402510e+002	8.024203e+001	6.402510e+002	6.755292e+001
6.407332e+002	9.678766e+001	6.407332e+002	9.569485e+001	6.407332e+002	5.950933e+001	6.407332e+002	5.121671e+001	6.407332e+002	8.028162e+001	6.407332e+002	6.763062e+001
6.412153e+002	9.675663e+001	6.412153e+002	9.568256e+001	6.412153e+002	5.959023e+001	6.412153e+002	5.129950e+001	6.412153e+002	8.032777e+001	6.412153e+002	6.771282e+001
6.416974e+002	9.672416e+001	6.416974e+002	9.567050e+001	6.416974e+002	5.967756e+001	6.416974e+002	5.139240e+001	6.416974e+002	8.037960e+001	6.416974e+002	6.779900e+001
6.421795e+002	9.669061e+001	6.421795e+002	9.565870e+001	6.421795e+002	5.977134e+001	6.421795e+002	5.149504e+001	6.421795e+002	8.043672e+001	6.421795e+002	6.788882e+001
6.426616e+002	9.665659e+001	6.426616e+002	9.564700e+001	6.426616e+002	5.987176e+001	6.426616e+002	5.160682e+001	6.426616e+002	8.049838e+001	6.426616e+002	6.798180e+001
6.431437e+002	9.662232e+001	6.431437e+002	9.563600e+001	6.431437e+002	5.997842e+001	6.431437e+002	5.172780e+001	6.431437e+002	8.056477e+001	6.431437e+002	6.807798e+001
6.436259e+002	9.658802e+001	6.436259e+002	9.562595e+001	6.436259e+002	6.009108e+001	6.436259e+002	5.185789e+001	6.436259e+002	8.063582e+001	6.436259e+002	6.817725e+001
6.441080e+002	9.655429e+001	6.441080e+002	9.561765e+001	6.441080e+002	6.020946e+001	6.441080e+002	5.199701e+001	6.441080e+002	8.071146e+001	6.441080e+002	6.827956e+001
6.445901e+002	9.652194e+001	6.445901e+002	9.561253e+001	6.445901e+002	6.033311e+001	6.445901e+002	5.214527e+001	6.445901e+002	8.079184e+001	6.445901e+002	6.838504e+001
6.450722e+002	9.649059e+001	6.450722e+002	9.560907e+001	6.450722e+002	6.046235e+001	6.450722e+002	5.230199e+001	6.450722e+002	8.087626e+001	6.450722e+002	6.849305e+001
6.455543e+002	9.646011e+001	6.455543e+002	9.560622e+001	6.455543e+002	6.059733e+001	6.455543e+002	5.246664e+001	6.455543e+002	8.096416e+001	6.455543e+002	6.860311e+001
6.460364e+002	9.643056e+001	6.460364e+002	9.560382e+001	6.460364e+002	6.073796e+001	6.460364e+002	5.263889e+001	6.460364e+002	8.105531e+001	6.460364e+002	6.871499e+001
6.465186e+002	9.640192e+001	6.465186e+002	9.560158e+001	6.465186e+002	6.088414e+001	6.465186e+002	5.281833e+001	6.465186e+002	8.114950e+001	6.465186e+002	6.882843e+001
6.470007e+002	9.637443e+001	6.470007e+002	9.559881e+001	6.470007e+002	6.103609e+001	6.470007e+002	5.300461e+001	6.470007e+002	8.124607e+001	6.470007e+002	6.894293e+001
6.474828e+002	9.634830e+001	6.474828e+002	9.559519e+001	6.474828e+002	6.119384e+001	6.474828e+002	5.319736e+001	6.474828e+002	8.134461e+001	6.474828e+002	6.905814e+001
6.479649e+002	9.632372e+001	6.479649e+002	9.558936e+001	6.479649e+002	6.135791e+001	6.479649e+002	5.339605e+001	6.479649e+002	8.144413e+001	6.479649e+002	6.917330e+001
6.484470e+002	9.630088e+001	6.484470e+002	9.557908e+001	6.484470e+002	6.152917e+001	6.484470e+002	5.359995e+001	6.484470e+002	8.154312e+001	6.484470e+002	6.928728e+001
6.489291e+002	9.627984e+001	6.489291e+002	9.556665e+001	6.489291e+002	6.170640e+001	6.489291e+002	5.380925e+001	6.489291e+002	8.164279e+001	6.489291e+002	6.940086e+001
6.494113e+002	9.626071e+001	6.494113e+002	9.555355e+001	6.494113e+002	6.188881e+001	6.494113e+002	5.402393e+001	6.494113e+002	8.174383e+001	6.494113e+002	6.951445e+001
6.498934e+002	9.624346e+001	6.498934e+002	9.554009e+001	6.498934e+002	6.207595e+001	6.498934e+002	5.424371e+001	6.498934e+002	8.184626e+001	6.498934e+002	6.962804e+001
6.503755e+002	9.622784e+001	6.503755e+002	9.552687e+001	6.503755e+002	6.226702e+001	6.503755e+002	5.446832e+001	6.503755e+002	8.195030e+001	6.503755e+002	6.974184e+001
6.508576e+002	9.621454e+001	6.508576e+002	9.551450e+001	6.508576e+002	6.246217e+001	6.508576e+002	5.469776e+001	6.508576e+002	8.205610e+001	6.508576e+002	6.985569e+001
6.513397e+002	9.620386e+001	6.513397e+002	9.550333e+001	6.513397e+002	6.266124e+001	6.513397e+002	5.493187e+001	6.513397e+002	8.216364e+001	6.513397e+002	6.996945e+001
6.518218e+002	9.619674e+001	6.518218e+002	9.549483e+001	6.518218e+002	6.286424e+001	6.518218e+002	5.517090e+001	6.518218e+002	8.227357e+001	6.518218e+002	7.008322e+001
6.523040e+002	9.619489e+001	6.523040e+002	9.549142e+001	6.523040e+002	6.307146e+001	6.523040e+002	5.541553e+001	6.523040e+002	8.238697e+001	6.523040e+002	7.019711e+001
6.527861e+002	9.619640e+001	6.527861e+002	9.549076e+001	6.527861e+002	6.328183e+001	6.527861e+002	5.566438e+001	6.527861e+002	8.250249e+001	6.527861e+002	7.031083e+001
6.532682e+002	9.620007e+001	6.532682e+002	9.549144e+001	6.532682e+002	6.349452e+001	6.532682e+002	5.591646e+001	6.532682e+002	8.261920e+001	6.532682e+002	7.042414e+001
6.537503e+002	9.620551e+001	6.537503e+002	9.549302e+001	6.537503e+002	6.370911e+001	6.537503e+002	5.617132e+001	6.537503e+002	8.273684e+001	6.537503e+002	7.053699e+001
6.542324e+002	9.621207e+001	6.542324e+002	9.549460e+001	6.542324e+002	6.392515e+001	6.542324e+002	5.642839e+001	6.542324e+002	8.285504e+001	6.542324e+002	7.064932e+001
6.547145e+002	9.621936e+001	6.547145e+002	9.549619e+001	6.547145e+002	6.414191e+001	6.547145e+002	5.668699e+001	6.547145e+002	8.297325e+001	6.547145e+002	7.076085e+001
6.551967e+002	9.622711e+001	6.551967e+002	9.549770e+001	6.551967e+002	6.435887e+001	6.551967e+002	5.694664e+001	6.551967e+002	8.309114e+001	6.551967e+002	7.087141e+001
6.556788e+002	9.623437e+001	6.556788e+002	9.549856e+001	6.556788e+002	6.457495e+001	6.556788e+002	5.720625e+001	6.556788e+002	8.320765e+001	6.556788e+002	7.098052e+001
6.561609e+002	9.623972e+001	6.561609e+002	9.549806e+001	6.561609e+002	6.478859e+001	6.561609e+002	5.746429e+001	6.561609e+002	8.332110e+001	6.561609e+002	7.108744e+001
6.566430e+002	9.624423e+001	6.566430e+002	9.549650e+001	6.566430e+002	6.500073e+001	6.566430e+002	5.772165e+001	6.566430e+002	8.343298e+001	6.566430e+002	7.119289e+001
6.571251e+002	9.624846e+001	6.571251e+002	9.549391e+001	6.571251e+002	6.521176e+001	6.571251e+002	5.797873e+001	6.571251e+002	8.354417e+001	6.571251e+002	7.129729e+001
6.576072e+002	9.625245e+001	6.576072e+002	9.549033e+001	6.576072e+002	6.542174e+001	6.576072e+002	5.823544e+001	6.576072e+002	8.365479e+001	6.576072e+002	7.140078e+001
6.580894e+002	9.625644e+001	6.580894e+002	9.548601e+001	6.580894e+002	6.563103e+001	6.580894e+002	5.849194e+001	6.580894e+002	8.376514e+001	6.580894e+002	7.150359e+001
6.585715e+002	9.626038e+001	6.585715e+002	9.548030e+001	6.585715e+002	6.583900e+001	6.585715e+002	5.874792e+001	6.585715e+002	8.387553e+001	6.585715e+002	7.160577e+001
6.590536e+002	9.626417e+001	6.590536e+002	9.547289e+001	6.590536e+002	6.604529e+001	6.590536e+002	5.900314e+001	6.590536e+002	8.398602e+001	6.590536e+002	7.170737e+001
6.595357e+002	9.626812e+001	6.595357e+002	9.546299e+001	6.595357e+002	6.624937e+001	6.595357e+002	5.925766e+001	6.595357e+002	8.409747e+001	6.595357e+002	7.180867e+001
6.600178e+002	9.627272e+001	6.600178e+002	9.544931e+001	6.600178e+002	6.645036e+001	6.600178e+002	5.951165e+001	6.600178e+002	8.421128e+001	6.600178e+002	7.191007e+001
6.604999e+002	9.627728e+001	6.604999e+002	9.543320e+001	6.604999e+002	6.664905e+001	6.604999e+002	5.976450e+001	6.604999e+002	8.432589e+001	6.604999e+002	7.201123e+001
6.609821e+002	9.628134e+001	6.609821e+002	9.541554e+001	6.609821e+002	6.684592e+001	6.609821e+002	6.001571e+001	6.609821e+002	8.444028e+001	6.609821e+002	7.211195e+001
6.614642e+002	9.628470e+001	6.614642e+002	9.539649e+001	6.614642e+002	6.704102e+001	6.614642e+002	6.026509e+001	6.614642e+002	8.455418e+001	6.614642e+002	7.221216e+001
6.619463e+002	9.628701e+001	6.619463e+002	9.537637e+001	6.619463e+002	6.723449e+001	6.619463e+002	6.051246e+001	6.619463e+002	8.466709e+001	6.619463e+002	7.231171e+001
6.624284e+002	9.628819e+001	6.624284e+002	9.535561e+001	6.624284e+002	6.742654e+001	6.624284e+002	6.075728e+001	6.624284e+002	8.477863e+001	6.624284e+002	7.241066e+001
6.629105e+002	9.628810e+001	6.629105e+002	9.533444e+001	6.629105e+002	6.761721e+001	6.629105e+002	6.099920e+001	6.629105e+002	8.488853e+001	6.629105e+002	7.250906e+001
6.633926e+002	9.628651e+001	6.633926e+002	9.531385e+001	6.633926e+002	6.780703e+001	6.633926e+002	6.123742e+001	6.633926e+002	8.499586e+001	6.633926e+002	7.260692e+001
6.638748e+002	9.628313e+001	6.638748e+002	9.529544e+001	6.638748e+002	6.799686e+001	6.638748e+002	6.147067e+001	6.638748e+002	8.509919e+001	6.638748e+002	7.270431e+001
6.643569e+002	9.627795e+001	6.643569e+002	9.527758e+001	6.643569e+002	6.818572e+001	6.643569e+002	6.169996e+001	6.643569e+002	8.519975e+001	6.643569e+002	7.280109e+001
6.648390e+002	9.627084e+001	6.648390e+002	9.525925e+001	6.648390e+002	6.837299e+001	6.648390e+002	6.192583e+001	6.648390e+002	8.529820e+001	6.648390e+002	7.289716e+001
6.653211e+002	9.626170e+001	6.653211e+002	9.524024e+001	6.653211e+002	6.855842e+001	6.653211e+002	6.214844e+001	6.653211e+002	8.539478e+001	6.653211e+002	7.299252e+001
6.658032e+002	9.625041e+001	6.658032e+002	9.522015e+001	6.658032e+002	6.874158e+001	6.658032e+002	6.236820e+001	6.658032e+002	8.549003e+001	6.658032e+002	7.308716e+001
6.662853e+002	9.623682e+001	6.662853e+002	9.519852e+001	6.662853e+002	6.892242e+001	6.662853e+002	6.258482e+001	6.662853e+002	8.558365e+001	6.662853e+002	7.318092e+001
6.667675e+002	9.622077e+001	6.667675e+002	9.517518e+001	6.667675e+002	6.910081e+001	6.667675e+002	6.279819e+001	6.667675e+002	8.567552e+001	6.667675e+002	7.327369e+001
6.672496e+002	9.620217e+001	6.672496e+002	9.514906e+001	6.672496e+002	6.927648e+001	6.672496e+002	6.300819e+001	6.672496e+002	8.576558e+001	6.672496e+002	7.336521e+001
6.677317e+002	9.618092e+001	6.677317e+002	9.511854e+001	6.677317e+002	6.944906e+001	6.677317e+002	6.321458e+001	6.677317e+002	8.585352e+001	6.677317e+002	7.345498e+001
6.682138e+002	9.615681e+001	6.682138e+002	9.508523e+001	6.682138e+002	6.961861e+001	6.682138e+002	6.341771e+001	6.682138e+002	8.593985e+001	6.682138e+002	7.354353e+001
6.686959e+002	9.612955e+001	6.686959e+002	9.505011e+001	6.686959e+002	6.978503e+001	6.686959e+002	6.361785e+001	6.686959e+002	8.602499e+001	6.686959e+002	7.363120e+001
6.691780e+002	9.609933e+001	6.691780e+002	9.501352e+001	6.691780e+002	6.994838e+001	6.691780e+002	6.381511e+001	6.691780e+002	8.610902e+001	6.691780e+002	7.371803e+001
6.696602e+002	9.606670e+001	6.696602e+002	9.497612e+001	6.696602e+002	7.010883e+001	6.696602e+002	6.400963e+001	6.696602e+002	8.619199e+001	6.696602e+002	7.380411e+001
6.701423e+002	9.603031e+001	6.701423e+002	9.493787e+001	6.701423e+002	7.026580e+001	6.701423e+002	6.420152e+001	6.701423e+002	8.627440e+001	6.701423e+002	7.388968e+001
6.706244e+002	9.598965e+001	6.706244e+002	9.489883e+001	6.706244e+002	7.041901e+001	6.706244e+002	6.439085e+001	6.706244e+002	8.635649e+001	6.706244e+002	7.397487e+001
6.711065e+002	9.594273e+001	6.711065e+002	9.485931e+001	6.711065e+002	7.056765e+001	6.711065e+002	6.457780e+001	6.711065e+002	8.643904e+001	6.711065e+002	7.406017e+001
6.715886e+002	9.588602e+001	6.715886e+002	9.481971e+001	6.715886e+002	7.071039e+001	6.715886e+002	6.476263e+001	6.715886e+002	8.652335e+001	6.715886e+002	7.414643e+001
6.720707e+002	9.582371e+001	6.720707e+002	9.477999e+001	6.720707e+002	7.084868e+001	6.720707e+002	6.494523e+001	6.720707e+002	8.660815e+001	6.720707e+002	7.423275e+001
6.725529e+002	9.575868e+001	6.725529e+002	9.474027e+001	6.725529e+002	7.098342e+001	6.725529e+002	6.512555e+001	6.725529e+002	8.669260e+001	6.725529e+002	7.431854e+001
6.730350e+002	9.569139e+001	6.730350e+002	9.470053e+001	6.730350e+002	7.111496e+001	6.730350e+002	6.530370e+001	6.730350e+002	8.677660e+001	6.730350e+002	7.440372e+001
6.735171e+002	9.562244e+001	6.735171e+002	9.466055e+001	6.735171e+002	7.124392e+001	6.735171e+002	6.547977e+001	6.735171e+002	8.685992e+001	6.735171e+002	7.448814e+001
6.739992e+002	9.555431e+001	6.739992e+002	9.462104e+001	6.739992e+002	7.137033e+001	6.739992e+002	6.565367e+001	6.739992e+002	8.694210e+001	6.739992e+002	7.457140e+001
6.744813e+002	9.548816e+001	6.744813e+002	9.458230e+001	6.744813e+002	7.149432e+001	6.744813e+002	6.582542e+001	6.744813e+002	8.702295e+001	6.744813e+002	7.465327e+001
6.749634e+002	9.542852e+001	6.749634e+002	9.454523e+001	6.749634e+002	7.161625e+001	6.749634e+002	6.599483e+001	6.749634e+002	8.710146e+001	6.749634e+002	7.473296e+001
6.754456e+002	9.538291e+001	6.754456e+002	9.451136e+001	6.754456e+002	7.173653e+001	6.754456e+002	6.616147e+001	6.754456e+002	8.717596e+001	6.754456e+002	7.480903e+001
6.759277e+002	9.534353e+001	6.759277e+002	9.447907e+001	6.759277e+002	7.185516e+001	6.759277e+002	6.632600e+001	6.759277e+002	8.724824e+001	6.759277e+002	7.488298e+001
6.764098e+002	9.530618e+001	6.764098e+002	9.444747e+001	6.764098e+002	7.197237e+001	6.764098e+002	6.648902e+001	6.764098e+002	8.731950e+001	6.764098e+002	7.495577e+001
6.768919e+002	9.526753e+001	6.768919e+002	9.441579e+001	6.768919e+002	7.208783e+001	6.768919e+002	6.665027e+001	6.768919e+002	8.738984e+001	6.768919e+002	7.502760e+001
6.773740e+002	9.522105e+001	6.773740e+002	9.438258e+001	6.773740e+002	7.220078e+001	6.773740e+002	6.680909e+001	6.773740e+002	8.745937e+001	6.773740e+002	7.509885e+001
6.778561e+002	9.517213e+001	6.778561e+002	9.434907e+001	6.778561e+002	7.231290e+001	6.778561e+002	6.696726e+001	6.778561e+002	8.752922e+001	6.778561e+002	7.516996e+001
6.783383e+002	9.512193e+001	6.783383e+002	9.431551e+001	6.783383e+002	7.242487e+001	6.783383e+002	6.712541e+001	6.783383e+002	8.759985e+001	6.783383e+002	7.524117e+001
6.788204e+002	9.507668e+001	6.788204e+002	9.428334e+001	6.788204e+002	7.253909e+001	6.788204e+002	6.728629e+001	6.788204e+002	8.767335e+001	6.788204e+002	7.531344e+001
6.793025e+002	9.504945e+001	6.793025e+002	9.425560e+001	6.793025e+002	7.265993e+001	6.793025e+002	6.745480e+001	6.793025e+002	8.775328e+001	6.793025e+002	7.538833e+001
6.797846e+002	9.502093e+001	6.797846e+002	9.422781e+001	6.797846e+002	7.278217e+001	6.797846e+002	6.762504e+001	6.797846e+002	8.783569e+001	6.797846e+002	7.546436e+001
6.802667e+002	9.497762e+001	6.802667e+002	9.419717e+001	6.802667e+002	7.290259e+001	6.802667e+002	6.779341e+001	6.802667e+002	8.791821e+001	6.802667e+002	7.554062e+001
6.807488e+002	9.491512e+001	6.807488e+002	9.416177e+001	6.807488e+002	7.301952e+001	6.807488e+002	6.795801e+001	6.807488e+002	8.799973e+001	6.807488e+002	7.561691e+001
6.812310e+002	9.482773e+001	6.812310e+002	9.411849e+001	6.812310e+002	7.313006e+001	6.812310e+002	6.811555e+001	6.812310e+002	8.807831e+001	6.812310e+002	7.569276e+001
6.817131e+002	9.470583e+001	6.817131e+002	9.406811e+001	6.817131e+002	7.323470e+001	6.817131e+002	6.826661e+001	6.817131e+002	8.815419e+001	6.817131e+002	7.576803e+001
6.821952e+002	9.454352e+001	6.821952e+002	9.401018e+001	6.821952e+002	7.333306e+001	6.821952e+002	6.841074e+001	6.821952e+002	8.822713e+001	6.821952e+002	7.584259e+001
6.826773e+002	9.432387e+001	6.826773e+002	9.394528e+001	6.826773e+002	7.342490e+001	6.826773e+002	6.854773e+001	6.826773e+002	8.829668e+001	6.826773e+002	7.591580e+001
6.831594e+002	9.402066e+001	6.831594e+002	9.387577e+001	6.831594e+002	7.351093e+001	6.831594e+002	6.867841e+001	6.831594e+002	8.836279e+001	6.831594e+002	7.598668e+001
6.836415e+002	9.365587e+001	6.836415e+002	9.379593e+001	6.836415e+002	7.358788e+001	6.836415e+002	6.879903e+001	6.836415e+002	8.842401e+001	6.836415e+002	7.605614e+001
6.841237e+002	9.324107e+001	6.841237e+002	9.370123e+001	6.841237e+002	7.365302e+001	6.841237e+002	6.890649e+001	6.841237e+002	8.847906e+001	6.841237e+002	7.612469e+001
6.846058e+002	9.278116e+001	6.846058e+002	9.359039e+001	6.846058e+002	7.370548e+001	6.846058e+002	6.899966e+001	6.846058e+002	8.852746e+001	6.846058e+002	7.619252e+001
6.850879e+002	9.228800e+001	6.850879e+002	9.346250e+001	6.850879e+002	7.374484e+001	6.850879e+002	6.907782e+001	6.850879e+002	8.856904e+001	6.850879e+002	7.625998e+001
6.855700e+002	9.175217e+001	6.855700e+002	9.331189e+001	6.855700e+002	7.376711e+001	6.855700e+002	6.913683e+001	6.855700e+002	8.860167e+001	6.855700e+002	7.632700e+001
6.860521e+002	9.117057e+001	6.860521e+002	9.313545e+001	6.860521e+002	7.377010e+001	6.860521e+002	6.917429e+001	6.860521e+002	8.862411e+001	6.860521e+002	7.639356e+001
6.865342e+002	9.053611e+001	6.865342e+002	9.292448e+001	6.865342e+002	7.374796e+001	6.865342e+002	6.918415e+001	6.865342e+002	8.863339e+001	6.865342e+002	7.645979e+001
6.870164e+002	8.983345e+001	6.870164e+002	9.266486e+001	6.870164e+002	7.369122e+001	6.870164e+002	6.915673e+001	6.870164e+002	8.862461e+001	6.870164e+002	7.652577e+001
6.874985e+002	8.908435e+001	6.874985e+002	9.236974e+001	6.874985e+002	7.360860e+001	6.874985e+002	6.910052e+001	6.874985e+002	8.860217e+001	6.874985e+002	7.659158e+001
6.879806e+002	8.830331e+001	6.879806e+002	9.204648e+001	6.879806e+002	7.350494e+001	6.879806e+002	6.902014e+001	6.879806e+002	8.856843e+001	6.879806e+002	7.665726e+001
6.884627e+002	8.749670e+001	6.884627e+002	9.169832e+001	6.884627e+002	7.338236e+001	6.884627e+002	6.891759e+001	6.884627e+002	8.852442e+001	6.884627e+002	7.672293e+001
6.889448e+002	8.667413e+001	6.889448e+002	9.133218e+001	6.889448e+002	7.324543e+001	6.889448e+002	6.879747e+001	6.889448e+002	8.847240e+001	6.889448e+002	7.678874e+001
6.894269e+002	8.584050e+001	6.894269e+002	9.094430e+001	6.894269e+002	7.309155e+001	6.894269e+002	6.865659e+001	6.894269e+002	8.841100e+001	6.894269e+002	7.685464e+001
6.899091e+002	8.500043e+001	6.899091e+002	9.053388e+001	6.899091e+002	7.292017e+001	6.899091e+002	6.849403e+001	6.899091e+002	8.833985e+001	6.899091e+002	7.692062e+001
6.903912e+002	8.416430e+001	6.903912e+002	9.009894e+001	6.903912e+002	7.272987e+001	6.903912e+002	6.830758e+001	6.903912e+002	8.825818e+001	6.903912e+002	7.698656e+001
6.908733e+002	8.334561e+001	6.908733e+002	8.963387e+001	6.908733e+002	7.251685e+001	6.908733e+002	6.809211e+001	6.908733e+002	8.816399e+001	6.908733e+002	7.705209e+001
6.913554e+002	8.253958e+001	6.913554e+002	8.914864e+001	6.913554e+002	7.228772e+001	6.913554e+002	6.785545e+001	6.913554e+002	8.806060e+001	6.913554e+002	7.711784e+001
6.918375e+002	8.174538e+001	6.918375e+002	8.865022e+001	6.918375e+002	7.204708e+001	6.918375e+002	6.760284e+001	6.918375e+002	8.795024e+001	6.918375e+002	7.718426e+001
6.923196e+002	8.096471e+001	6.923196e+002	8.814202e+001	6.923196e+002	7.179717e+001	6.923196e+002	6.733698e+001	6.923196e+002	8.783411e+001	6.923196e+002	7.725153e+001
6.928018e+002	8.019662e+001	6.928018e+002	8.762865e+001	6.928018e+002	7.154111e+001	6.928018e+002	6.706196e+001	6.928018e+002	8.771400e+001	6.928018e+002	7.731993e+001
6.932839e+002	7.944824e+001	6.932839e+002	8.711344e+001	6.932839e+002	7.128091e+001	6.932839e+002	6.677888e+001	6.932839e+002	8.759046e+001	6.932839e+002	7.738970e+001
6.937660e+002	7.872430e+001	6.937660e+002	8.659930e+001	6.937660e+002	7.101840e+001	6.937660e+002	6.648935e+001	6.937660e+002	8.746426e+001	6.937660e+002	7.746107e+001
6.942481e+002	7.803099e+001	6.942481e+002	8.609206e+001	6.942481e+002	7.075723e+001	6.942481e+002	6.619597e+001	6.942481e+002	8.733660e+001	6.942481e+002	7.753448e+001
6.947302e+002	7.737763e+001	6.947302e+002	8.559942e+001	6.947302e+002	7.050205e+001	6.947302e+002	6.590134e+001	6.947302e+002	8.720869e+001	6.947302e+002	7.761058e+001
6.952123e+002	7.675961e+001	6.952123e+002	8.511870e+001	6.952123e+002	7.025154e+001	6.952123e+002	6.560704e+001	6.952123e+002	8.708123e+001	6.952123e+002	7.768900e+001
6.956945e+002	7.617511e+001	6.956945e+002	8.464943e+001	6.956945e+002	7.000562e+001	6.956945e+002	6.531496e+001	6.956945e+002	8.695506e+001	6.956945e+002	7.776958e+001
6.961766e+002	7.562497e+001	6.961766e+002	8.419266e+001	6.961766e+002	6.976518e+001	6.961766e+002	6.502672e+001	6.961766e+002	8.683086e+001	6.961766e+002	7.785225e+001
6.966587e+002	7.510849e+001	6.966587e+002	8.374794e+001	6.966587e+002	6.953030e+001	6.966587e+002	6.474348e+001	6.966587e+002	8.670914e+001	6.966587e+002	7.793674e+001
6.971408e+002	7.462844e+001	6.971408e+002	8.331924e+001	6.971408e+002	6.930328e+001	6.971408e+002	6.446853e+001	6.971408e+002	8.659145e+001	6.971408e+002	7.802351e+001
6.976229e+002	7.418695e+001	6.976229e+002	8.290923e+001	6.976229e+002	6.908584e+001	6.976229e+002	6.420426e+001	6.976229e+002	8.647894e+001	6.976229e+002	7.811278e+001
6.981050e+002	7.378526e+001	6.981050e+002	8.252127e+001	6.981050e+002	6.887982e+001	6.981050e+002	6.395440e+001	6.981050e+002	8.637341e+001	6.981050e+002	7.820503e+001
6.985872e+002	7.342483e+001	6.985872e+002	8.216037e+001	6.985872e+002	6.868778e+001	6.985872e+002	6.372421e+001	6.985872e+002	8.627752e+001	6.985872e+002	7.830119e+001
6.990693e+002	7.310715e+001	6.990693e+002	8.182435e+001	6.990693e+002	6.850939e+001	6.990693e+002	6.351154e+001	6.990693e+002	8.618996e+001	6.990693e+002	7.840024e+001
6.995514e+002	7.283386e+001	6.995514e+002	8.151264e+001	6.995514e+002	6.834501e+001	6.995514e+002	6.331581e+001	6.995514e+002	8.611025e+001	6.995514e+002	7.850152e+001
7.000335e+002	7.260600e+001	7.000335e+002	8.122542e+001	7.000335e+002	6.819522e+001	7.000335e+002	6.313762e+001	7.000335e+002	8.603860e+001	7.000335e+002	7.860486e+001
7.005156e+002	7.242413e+001	7.005156e+002	8.096162e+001	7.005156e+002	6.806016e+001	7.005156e+002	6.297658e+001	7.005156e+002	8.597475e+001	7.005156e+002	7.870995e+001
7.009977e+002	7.229127e+001	7.009977e+002	8.072438e+001	7.009977e+002	6.794165e+001	7.009977e+002	6.283501e+001	7.009977e+002	8.591958e+001	7.009977e+002	7.881651e+001
7.014799e+002	7.220931e+001	7.014799e+002	8.051548e+001	7.014799e+002	6.784093e+001	7.014799e+002	6.271449e+001	7.014799e+002	8.587373e+001	7.014799e+002	7.892439e+001
7.019620e+002	7.218204e+001	7.019620e+002	8.033805e+001	7.019620e+002	6.775986e+001	7.019620e+002	6.261676e+001	7.019620e+002	8.583767e+001	7.019620e+002	7.903297e+001
7.024441e+002	7.221515e+001	7.024441e+002	8.019733e+001	7.024441e+002	6.770108e+001	7.024441e+002	6.254434e+001	7.024441e+002	8.581203e+001	7.024441e+002	7.914130e+001
7.029262e+002	7.230469e+001	7.029262e+002	8.008878e+001	7.029262e+002	6.766330e+001	7.029262e+002	6.249648e+001	7.029262e+002	8.579695e+001	7.029262e+002	7.925018e+001
7.034083e+002	7.244917e+001	7.034083e+002	8.000992e+001	7.034083e+002	6.764611e+001	7.034083e+002	6.247322e+001	7.034083e+002	8.579276e+001	7.034083e+002	7.936015e+001
7.038904e+002	7.264677e+001	7.038904e+002	7.995982e+001	7.038904e+002	6.764945e+001	7.038904e+002	6.247469e+001	7.038904e+002	8.579959e+001	7.038904e+002	7.947121e+001
7.043726e+002	7.289295e+001	7.043726e+002	7.993627e+001	7.043726e+002	6.767257e+001	7.043726e+002	6.250029e+001	7.043726e+002	8.581731e+001	7.043726e+002	7.958354e+001
7.048547e+002	7.319436e+001	7.048547e+002	7.994063e+001	7.048547e+002	6.771722e+001	7.048547e+002	6.255231e+001	7.048547e+002	8.584701e+001	7.048547e+002	7.969731e+001
7.053368e+002	7.355334e+001	7.053368e+002	7.997330e+001	7.053368e+002	6.778434e+001	7.053368e+002	6.263197e+001	7.053368e+002	8.588928e+001	7.053368e+002	7.981257e+001
7.058189e+002	7.397824e+001	7.058189e+002	8.003491e+001	7.058189e+002	6.787574e+001	7.058189e+002	6.274186e+001	7.058189e+002	8.594553e+001	7.058189e+002	7.992982e+001
7.063010e+002	7.448462e+001	7.063010e+002	8.012715e+001	7.063010e+002	6.799458e+001	7.063010e+002	6.288633e+001	7.063010e+002	8.601807e+001	7.063010e+002	8.004993e+001
7.067831e+002	7.505305e+001	7.067831e+002	8.024725e+001	7.067831e+002	6.813780e+001	7.067831e+002	6.306135e+001	7.067831e+002	8.610474e+001	7.067831e+002	8.017191e+001
7.072653e+002	7.567157e+001	7.072653e+002	8.039354e+001	7.072653e+002	6.830378e+001	7.072653e+002	6.326478e+001	7.072653e+002	8.620442e+001	7.072653e+002	8.029514e+001
7.077474e+002	7.633334e+001	7.077474e+002	8.056446e+001	7.077474e+002	6.849129e+001	7.077474e+002	6.349522e+001	7.077474e+002	8.631638e+001	7.077474e+002	8.041933e+001
7.082295e+002	7.702661e+001	7.082295e+002	8.075745e+001	7.082295e+002	6.869785e+001	7.082295e+002	6.374974e+001	7.082295e+002	8.643909e+001	7.082295e+002	8.054398e+001
7.087116e+002	7.775417e+001	7.087116e+002	8.097386e+001	7.087116e+002	6.892563e+001	7.087116e+002	6.403085e+001	7.087116e+002	8.657385e+001	7.087116e+002	8.066914e+001
7.091937e+002	7.851463e+001	7.091937e+002	8.121359e+001	7.091937e+002	6.917519e+001	7.091937e+002	6.433921e+001	7.091937e+002	8.672098e+001	7.091937e+002	8.079472e+001
7.096758e+002	7.930876e+001	7.096758e+002	8.147838e+001	7.096758e+002	6.944902e+001	7.096758e+002	6.467747e+001	7.096758e+002	8.688181e+001	7.096758e+002	8.092056e+001
7.101580e+002	8.014260e+001	7.101580e+002	8.177223e+001	7.101580e+002	6.975226e+001	7.101580e+002	6.505116e+001	7.101580e+002	8.705915e+001	7.101580e+002	8.104660e+001
7.106401e+002	8.099901e+001	7.106401e+002	8.208811e+001	7.106401e+002	7.007750e+001	7.106401e+002	6.545232e+001	7.106401e+002	8.724895e+001	7.106401e+002	8.117250e+001
7.111222e+002	8.186462e+001	7.111222e+002	8.242124e+001	7.111222e+002	7.041989e+001	7.111222e+002	6.587580e+001	7.111222e+002	8.744855e+001	7.111222e+002	8.129797e+001
7.116043e+002	8.273412e+001	7.116043e+002	8.276881e+001	7.116043e+002	7.077695e+001	7.116043e+002	6.631876e+001	7.116043e+002	8.765661e+001	7.116043e+002	8.142285e+001
7.120864e+002	8.360239e+001	7.120864e+002	8.312671e+001	7.120864e+002	7.114486e+001	7.120864e+002	6.677676e+001	7.120864e+002	8.787103e+001	7.120864e+002	8.154707e+001
7.125685e+002	8.445544e+001	7.125685e+002	8.349406e+001	7.125685e+002	7.152280e+001	7.125685e+002	6.724950e+001	7.125685e+002	8.809138e+001	7.125685e+002	8.167014e+001
7.130507e+002	8.528459e+001	7.130507e+002	8.386929e+001	7.130507e+002	7.190945e+001	7.130507e+002	6.773571e+001	7.130507e+002	8.831692e+001	7.130507e+002	8.179174e+001
7.135328e+002	8.606873e+001	7.135328e+002	8.425050e+001	7.135328e+002	7.230260e+001	7.135328e+002	6.823389e+001	7.135328e+002	8.854644e+001	7.135328e+002	8.191124e+001
7.140149e+002	8.677512e+001	7.140149e+002	8.463631e+001	7.140149e+002	7.270014e+001	7.140149e+002	6.874337e+001	7.140149e+002	8.877882e+001	7.140149e+002	8.202755e+001
7.144970e+002	8.742987e+001	7.144970e+002	8.502345e+001	7.144970e+002	7.310042e+001	7.144970e+002	6.926032e+001	7.144970e+002	8.901311e+001	7.144970e+002	8.214155e+001
7.149791e+002	8.804682e+001	7.149791e+002	8.540864e+001	7.149791e+002	7.350140e+001	7.149791e+002	6.978129e+001	7.149791e+002	8.924825e+001	7.149791e+002	8.225370e+001
7.154612e+002	8.862988e+001	7.154612e+002	8.579046e+001	7.154612e+002	7.390210e+001	7.154612e+002	7.030452e+001	7.154612e+002	8.948353e+001	7.154612e+002	8.236414e+001
7.159434e+002	8.919018e+001	7.159434e+002	8.616841e+001	7.159434e+002	7.430237e+001	7.159434e+002	7.082878e+001	7.159434e+002	8.971863e+001	7.159434e+002	8.247320e+001
7.164255e+002	8.971989e+001	7.164255e+002	8.653651e+001	7.164255e+002	7.469757e+001	7.164255e+002	7.134911e+001	7.164255e+002	8.995142e+001	7.164255e+002	8.258070e+001
7.169076e+002	9.021583e+001	7.169076e+002	8.689127e+001	7.169076e+002	7.508501e+001	7.169076e+002	7.186235e+001	7.169076e+002	9.018056e+001	7.169076e+002	8.268655e+001
7.173897e+002	9.067522e+001	7.173897e+002	8.722462e+001	7.173897e+002	7.545872e+001	7.173897e+002	7.236177e+001	7.173897e+002	9.040341e+001	7.173897e+002	8.279079e+001
7.178718e+002	9.109099e+001	7.178718e+002	8.752366e+001	7.178718e+002	7.580916e+001	7.178718e+002	7.283696e+001	7.178718e+002	9.061595e+001	7.178718e+002	8.289336e+001
7.183539e+002	9.147307e+001	7.183539e+002	8.779942e+001	7.183539e+002	7.614438e+001	7.183539e+002	7.329575e+001	7.183539e+002	9.082101e+001	7.183539e+002	8.299440e+001
7.188361e+002	9.182833e+001	7.188361e+002	8.805801e+001	7.188361e+002	7.646885e+001	7.188361e+002	7.374210e+001	7.188361e+002	9.102000e+001	7.188361e+002	8.309393e+001
7.193182e+002	9.215897e+001	7.193182e+002	8.830118e+001	7.193182e+002	7.678378e+001	7.193182e+002	7.417709e+001	7.193182e+002	9.121329e+001	7.193182e+002	8.319211e+001
7.198003e+002	9.246792e+001	7.198003e+002	8.853333e+001	7.198003e+002	7.709234e+001	7.198003e+002	7.460413e+001	7.198003e+002	9.140228e+001	7.198003e+002	8.328923e+001
7.202824e+002	9.275974e+001	7.202824e+002	8.875257e+001	7.202824e+002	7.739312e+001	7.202824e+002	7.502014e+001	7.202824e+002	9.158537e+001	7.202824e+002	8.338495e+001
7.207645e+002	9.303722e+001	7.207645e+002	8.895826e+001	7.207645e+002	7.768561e+001	7.207645e+002	7.542375e+001	7.207645e+002	9.176191e+001	7.207645e+002	8.347921e+001
7.212466e+002	9.330857e+001	7.212466e+002	8.915101e+001	7.212466e+002	7.797026e+001	7.212466e+002	7.581329e+001	7.212466e+002	9.193072e+001	7.212466e+002	8.357151e+001
7.217288e+002	9.358652e+001	7.217288e+002	8.933081e+001	7.217288e+002	7.824710e+001	7.217288e+002	7.618520e+001	7.217288e+002	9.208958e+001	7.217288e+002	8.366089e+001
7.222109e+002	9.386041e+001	7.222109e+002	8.949893e+001	7.222109e+002	7.851691e+001	7.222109e+002	7.654369e+001	7.222109e+002	9.224098e+001	7.222109e+002	8.374869e+001
7.226930e+002	9.412427e+001	7.226930e+002	8.965654e+001	7.226930e+002	7.878036e+001	7.226930e+002	7.689147e+001	7.226930e+002	9.238651e+001	7.226930e+002	8.383587e+001
7.231751e+002	9.437663e+001	7.231751e+002	8.980402e+001	7.231751e+002	7.903772e+001	7.231751e+002	7.722945e+001	7.231751e+002	9.252671e+001	7.231751e+002	8.392258e+001
7.236572e+002	9.461359e+001	7.236572e+002	8.994151e+001	7.236572e+002	7.928914e+001	7.236572e+002	7.755915e+001	7.236572e+002	9.266245e+001	7.236572e+002	8.400892e+001
7.241393e+002	9.483661e+001	7.241393e+002	9.007091e+001	7.241393e+002	7.953568e+001	7.241393e+002	7.788149e+001	7.241393e+002	9.279420e+001	7.241393e+002	8.409599e+001
7.246215e+002	9.504624e+001	7.246215e+002	9.019325e+001	7.246215e+002	7.977796e+001	7.246215e+002	7.819715e+001	7.246215e+002	9.292231e+001	7.246215e+002	8.418432e+001
7.251036e+002	9.524123e+001	7.251036e+002	9.031122e+001	7.251036e+002	8.001746e+001	7.251036e+002	7.850827e+001	7.251036e+002	9.304799e+001	7.251036e+002	8.427579e+001
7.255857e+002	9.542033e+001	7.255857e+002	9.042915e+001	7.255857e+002	8.025653e+001	7.255857e+002	7.881792e+001	7.255857e+002	9.317297e+001	7.255857e+002	8.437354e+001
7.260678e+002	9.558414e+001	7.260678e+002	9.054311e+001	7.260678e+002	8.049316e+001	7.260678e+002	7.912402e+001	7.260678e+002	9.329603e+001	7.260678e+002	8.447430e+001
7.265499e+002	9.573277e+001	7.265499e+002	9.065079e+001	7.265499e+002	8.072622e+001	7.265499e+002	7.942552e+001	7.265499e+002	9.341650e+001	7.265499e+002	8.457605e+001
7.270320e+002	9.586653e+001	7.270320e+002	9.075153e+001	7.270320e+002	8.095535e+001	7.270320e+002	7.972218e+001	7.270320e+002	9.353430e+001	7.270320e+002	8.467808e+001
7.275142e+002	9.598637e+001	7.275142e+002	9.084380e+001	7.275142e+002	8.117969e+001	7.275142e+002	8.001300e+001	7.275142e+002	9.364893e+001	7.275142e+002	8.477903e+001
7.279963e+002	9.609046e+001	7.279963e+002	9.092789e+001	7.279963e+002	8.139967e+001	7.279963e+002	8.029920e+001	7.279963e+002	9.376086e+001	7.279963e+002	8.487885e+001
7.284784e+002	9.617812e+001	7.284784e+002	9.100381e+001	7.284784e+002	8.161541e+001	7.284784e+002	8.058135e+001	7.284784e+002	9.387029e+001	7.284784e+002	8.497728e+001
7.289605e+002	9.624703e+001	7.289605e+002	9.107088e+001	7.289605e+002	8.182690e+001	7.289605e+002	8.086040e+001	7.289605e+002	9.397739e+001	7.289605e+002	8.507349e+001
7.294426e+002	9.629305e+001	7.294426e+002	9.112833e+001	7.294426e+002	8.203435e+001	7.294426e+002	8.113814e+001	7.294426e+002	9.408251e+001	7.294426e+002	8.516643e+001
7.299247e+002	9.632104e+001	7.299247e+002	9.117639e+001	7.299247e+002	8.223724e+001	7.299247e+002	8.141261e+001	7.299247e+002	9.418533e+001	7.299247e+002	8.525635e+001
7.304069e+002	9.633414e+001	7.304069e+002	9.121512e+001	7.304069e+002	8.243520e+001	7.304069e+002	8.168267e+001	7.304069e+002	9.428572e+001	7.304069e+002	8.534316e+001
7.308890e+002	9.633348e+001	7.308890e+002	9.124438e+001	7.308890e+002	8.262807e+001	7.308890e+002	8.194778e+001	7.308890e+002	9.438356e+001	7.308890e+002	8.542678e+001
7.313711e+002	9.632104e+001	7.313711e+002	9.126417e+001	7.313711e+002	8.281560e+001	7.313711e+002	8.220706e+001	7.313711e+002	9.447855e+001	7.313711e+002	8.550739e+001
7.318532e+002	9.629753e+001	7.318532e+002	9.127413e+001	7.318532e+002	8.299754e+001	7.318532e+002	8.246058e+001	7.318532e+002	9.457102e+001	7.318532e+002	8.558401e+001
7.323353e+002	9.626362e+001	7.323353e+002	9.127399e+001	7.323353e+002	8.317368e+001	7.323353e+002	8.270824e+001	7.323353e+002	9.466106e+001	7.323353e+002	8.565614e+001
7.328174e+002	9.622129e+001	7.328174e+002	9.126345e+001	7.328174e+002	8.334360e+001	7.328174e+002	8.294976e+001	7.328174e+002	9.474906e+001	7.328174e+002	8.572270e+001
7.332996e+002	9.617317e+001	7.332996e+002	9.124210e+001	7.332996e+002	8.350671e+001	7.332996e+002	8.318501e+001	7.332996e+002	9.483578e+001	7.332996e+002	8.578188e+001
7.337817e+002	9.611799e+001	7.337817e+002	9.121001e+001	7.337817e+002	8.366332e+001	7.337817e+002	8.341345e+001	7.337817e+002	9.492020e+001	7.337817e+002	8.583527e+001
7.342638e+002	9.605536e+001	7.342638e+002	9.116710e+001	7.342638e+002	8.381358e+001	7.342638e+002	8.363461e+001	7.342638e+002	9.500163e+001	7.342638e+002	8.588373e+001
7.347459e+002	9.598528e+001	7.347459e+002	9.111348e+001	7.347459e+002	8.395744e+001	7.347459e+002	8.384823e+001	7.347459e+002	9.507984e+001	7.347459e+002	8.592758e+001
7.352280e+002	9.590704e+001	7.352280e+002	9.104954e+001	7.352280e+002	8.409494e+001	7.352280e+002	8.405408e+001	7.352280e+002	9.515450e+001	7.352280e+002	8.596761e+001
7.357101e+002	9.582231e+001	7.357101e+002	9.097437e+001	7.357101e+002	8.422595e+001	7.357101e+002	8.425149e+001	7.357101e+002	9.522520e+001	7.357101e+002	8.600336e+001
7.361923e+002	9.573198e+001	7.361923e+002	9.088759e+001	7.361923e+002	8.435036e+001	7.361923e+002	8.444003e+001	7.361923e+002	9.529169e+001	7.361923e+002	8.603471e+001
7.366744e+002	9.563773e+001	7.366744e+002	9.078800e+001	7.366744e+002	8.446816e+001	7.366744e+002	8.461884e+001	7.366744e+002	9.535319e+001	7.366744e+002	8.606145e+001
7.371565e+002	9.554242e+001	7.371565e+002	9.067343e+001	7.371565e+002	8.457939e+001	7.371565e+002	8.478659e+001	7.371565e+002	9.540849e+001	7.371565e+002	8.608302e+001
7.376386e+002	9.544336e+001	7.376386e+002	9.054636e+001	7.376386e+002	8.468382e+001	7.376386e+002	8.494415e+001	7.376386e+002	9.545860e+001	7.376386e+002	8.610040e+001
7.381207e+002	9.533897e+001	7.381207e+002	9.040816e+001	7.381207e+002	8.478119e+001	7.381207e+002	8.509183e+001	7.381207e+002	9.550396e+001	7.381207e+002	8.611417e+001
7.386028e+002	9.522878e+001	7.386028e+002	9.025998e+001	7.386028e+002	8.487167e+001	7.386028e+002	8.523007e+001	7.386028e+002	9.554491e+001	7.386028e+002	8.612482e+001
7.390850e+002	9.511179e+001	7.390850e+002	9.010403e+001	7.390850e+002	8.495569e+001	7.390850e+002	8.535998e+001	7.390850e+002	9.558226e+001	7.390850e+002	8.613304e+001
7.395671e+002	9.498806e+001	7.395671e+002	8.993862e+001	7.395671e+002	8.503220e+001	7.395671e+002	8.547985e+001	7.395671e+002	9.561510e+001	7.395671e+002	8.613869e+001
7.400492e+002	9.485754e+001	7.400492e+002	8.976347e+001	7.400492e+002	8.510078e+001	7.400492e+002	8.558910e+001	7.400492e+002	9.564317e+001	7.400492e+002	8.614192e+001
7.405313e+002	9.471961e+001	7.405313e+002	8.957651e+001	7.405313e+002	8.515987e+001	7.405313e+002	8.568559e+001	7.405313e+002	9.566547e+001	7.405313e+002	8.614260e+001
7.410134e+002	9.457348e+001	7.410134e+002	8.937341e+001	7.410134e+002	8.520660e+001	7.410134e+002	8.576534e+001	7.410134e+002	9.568006e+001	7.410134e+002	8.614024e+001
7.414955e+002	9.441956e+001	7.414955e+002	8.916077e+001	7.414955e+002	8.524440e+001	7.414955e+002	8.583327e+001	7.414955e+002	9.568950e+001	7.414955e+002	8.613615e+001
7.419777e+002	9.425791e+001	7.419777e+002	8.894306e+001	7.419777e+002	8.527541e+001	7.419777e+002	8.589260e+001	7.419777e+002	9.569550e+001	7.419777e+002	8.613132e+001
7.424598e+002	9.408884e+001	7.424598e+002	8.872233e+001	7.424598e+002	8.530059e+001	7.424598e+002	8.594456e+001	7.424598e+002	9.569866e+001	7.424598e+002	8.612625e+001
7.429419e+002	9.391307e+001	7.429419e+002	8.850152e+001	7.429419e+002	8.532159e+001	7.429419e+002	8.599113e+001	7.429419e+002	9.569993e+001	7.429419e+002	8.612151e+001
7.434240e+002	9.372927e+001	7.434240e+002	8.828236e+001	7.434240e+002	8.533849e+001	7.434240e+002	8.603326e+001	7.434240e+002	9.570007e+001	7.434240e+002	8.611781e+001
7.439061e+002	9.353694e+001	7.439061e+002	8.806647e+001	7.439061e+002	8.535171e+001	7.439061e+002	8.607178e+001	7.439061e+002	9.569965e+001	7.439061e+002	8.611575e+001
7.443882e+002	9.333431e+001	7.443882e+002	8.785725e+001	7.443882e+002	8.536205e+001	7.443882e+002	8.610898e+001	7.443882e+002	9.570028e+001	7.443882e+002	8.611643e+001
7.448704e+002	9.311814e+001	7.448704e+002	8.765922e+001	7.448704e+002	8.537025e+001	7.448704e+002	8.614799e+001	7.448704e+002	9.570426e+001	7.448704e+002	8.612149e+001
7.453525e+002	9.289235e+001	7.453525e+002	8.747071e+001	7.453525e+002	8.537690e+001	7.453525e+002	8.618717e+001	7.453525e+002	9.570996e+001	7.453525e+002	8.613004e+001
7.458346e+002	9.265933e+001	7.458346e+002	8.729145e+001	7.458346e+002	8.538260e+001	7.458346e+002	8.622577e+001	7.458346e+002	9.571653e+001	7.458346e+002	8.614166e+001
7.463167e+002	9.242044e+001	7.463167e+002	8.712184e+001	7.463167e+002	8.538796e+001	7.463167e+002	8.626409e+001	7.463167e+002	9.572392e+001	7.463167e+002	8.615652e+001
7.467988e+002	9.217805e+001	7.467988e+002	8.696124e+001	7.467988e+002	8.539355e+001	7.467988e+002	8.630197e+001	7.467988e+002	9.573172e+001	7.467988e+002	8.617460e+001
7.472809e+002	9.193149e+001	7.472809e+002	8.681245e+001	7.472809e+002	8.540013e+001	7.472809e+002	8.634004e+001	7.472809e+002	9.574021e+001	7.472809e+002	8.619606e+001
7.477631e+002	9.168098e+001	7.477631e+002	8.667716e+001	7.477631e+002	8.540837e+001	7.477631e+002	8.637885e+001	7.477631e+002	9.574963e+001	7.477631e+002	8.622118e+001
7.482452e+002	9.142625e+001	7.482452e+002	8.655811e+001	7.482452e+002	8.541906e+001	7.482452e+002	8.641838e+001	7.482452e+002	9.575976e+001	7.482452e+002	8.624976e+001
7.487273e+002	9.116589e+001	7.487273e+002	8.645969e+001	7.487273e+002	8.543307e+001	7.487273e+002	8.645833e+001	7.487273e+002	9.577020e+001	7.487273e+002	8.628129e+001
7.492094e+002	9.090348e+001	7.492094e+002	8.637862e+001	7.492094e+002	8.545074e+001	7.492094e+002	8.650006e+001	7.492094e+002	9.578165e+001	7.492094e+002	8.631689e+001
7.496915e+002	9.064169e+001	7.496915e+002	8.631331e+001	7.496915e+002	8.547258e+001	7.496915e+002	8.654465e+001	7.496915e+002	9.579465e+001	7.496915e+002	8.635741e+001
7.501736e+002	9.038201e+001	7.501736e+002	8.626321e+001	7.501736e+002	8.549895e+001	7.501736e+002	8.659273e+001	7.501736e+002	9.580942e+001	7.501736e+002	8.640309e+001
7.506558e+002	9.012628e+001	7.506558e+002	8.622667e+001	7.506558e+002	8.552988e+001	7.506558e+002	8.664502e+001	7.506558e+002	9.582623e+001	7.506558e+002	8.645413e+001
7.511379e+002	8.987601e+001	7.511379e+002	8.620539e+001	7.511379e+002	8.556673e+001	7.511379e+002	8.670230e+001	7.511379e+002	9.584542e+001	7.511379e+002	8.651154e+001
7.516200e+002	8.963256e+001	7.516200e+002	8.620010e+001	7.516200e+002	8.561031e+001	7.516200e+002	8.676524e+001	7.516200e+002	9.586723e+001	7.516200e+002	8.657588e+001
7.521021e+002	8.939827e+001	7.521021e+002	8.621212e+001	7.521021e+002	8.566223e+001	7.521021e+002	8.683494e+001	7.521021e+002	9.589220e+001	7.521021e+002	8.664874e+001
7.525842e+002	8.917614e+001	7.525842e+002	8.624409e+001	7.525842e+002	8.572507e+001	7.525842e+002	8.691289e+001	7.525842e+002	9.592113e+001	7.525842e+002	8.673261e+001
7.530663e+002	8.896553e+001	7.530663e+002	8.629282e+001	7.530663e+002	8.579684e+001	7.530663e+002	8.699864e+001	7.530663e+002	9.595353e+001	7.530663e+002	8.682518e+001
7.535485e+002	8.876664e+001	7.535485e+002	8.635632e+001	7.535485e+002	8.587653e+001	7.535485e+002	8.709219e+001	7.535485e+002	9.598917e+001	7.535485e+002	8.692516e+001
7.540306e+002	8.857999e+001	7.540306e+002	8.643365e+001	7.540306e+002	8.596382e+001	7.540306e+002	8.719370e+001	7.540306e+002	9.602807e+001	7.540306e+002	8.703197e+001
7.545127e+002	8.840540e+001	7.545127e+002	8.652317e+001	7.545127e+002	8.605788e+001	7.545127e+002	8.730294e+001	7.545127e+002	9.607005e+001	7.545127e+002	8.714440e+001
7.549948e+002	8.824510e+001	7.549948e+002	8.662491e+001	7.549948e+002	8.615940e+001	7.549948e+002	8.742101e+001	7.549948e+002	9.611534e+001	7.549948e+002	8.726313e+001
7.554769e+002	8.810048e+001	7.554769e+002	8.673853e+001	7.554769e+002	8.626868e+001	7.554769e+002	8.754855e+001	7.554769e+002	9.616412e+001	7.554769e+002	8.738833e+001
7.559590e+002	8.797379e+001	7.559590e+002	8.686344e+001	7.559590e+002	8.638605e+001	7.559590e+002	8.768674e+001	7.559590e+002	9.621652e+001	7.559590e+002	8.752035e+001
7.564412e+002	8.786852e+001	7.564412e+002	8.699932e+001	7.564412e+002	8.651229e+001	7.564412e+002	8.783745e+001	7.564412e+002	9.627277e+001	7.564412e+002	8.766022e+001
7.569233e+002	8.778236e+001	7.569233e+002	8.714514e+001	7.569233e+002	8.664643e+001	7.569233e+002	8.799916e+001	7.569233e+002	9.633273e+001	7.569233e+002	8.780618e+001
7.574054e+002	8.771428e+001	7.574054e+002	8.729997e+001	7.574054e+002	8.678788e+001	7.574054e+002	8.817115e+001	7.574054e+002	9.639638e+001	7.574054e+002	8.795701e+001
7.578875e+002	8.766398e+001	7.578875e+002	8.746318e+001	7.578875e+002	8.693629e+001	7.578875e+002	8.835297e+001	7.578875e+002	9.646363e+001	7.578875e+002	8.811204e+001
7.583696e+002	8.763024e+001	7.583696e+002	8.763412e+001	7.583696e+002	8.709110e+001	7.583696e+002	8.854356e+001	7.583696e+002	9.653423e+001	7.583696e+002	8.827034e+001
7.588517e+002	8.761474e+001	7.588517e+002	8.781181e+001	7.588517e+002	8.725244e+001	7.588517e+002	8.874407e+001	7.588517e+002	9.660862e+001	7.588517e+002	8.843153e+001
7.593339e+002	8.761821e+001	7.593339e+002	8.799545e+001	7.593339e+002	8.742020e+001	7.593339e+002	8.895488e+001	7.593339e+002	9.668692e+001	7.593339e+002	8.859517e+001
7.598160e+002	8.764214e+001	7.598160e+002	8.818378e+001	7.598160e+002	8.759438e+001	7.598160e+002	8.917718e+001	7.598160e+002	9.676967e+001	7.598160e+002	8.876049e+001
7.602981e+002	8.768919e+001	7.602981e+002	8.837517e+001	7.602981e+002	8.777516e+001	7.602981e+002	8.941331e+001	7.602981e+002	9.685786e+001	7.602981e+002	8.892667e+001
7.607802e+002	8.775644e+001	7.607802e+002	8.857008e+001	7.607802e+002	8.796183e+001	7.607802e+002	8.966021e+001	7.607802e+002	9.695029e+001	7.607802e+002	8.909351e+001
7.612623e+002	8.784219e+001	7.612623e+002	8.876860e+001	7.612623e+002	8.815387e+001	7.612623e+002	8.991594e+001	7.612623e+002	9.704623e+001	7.612623e+002	8.926068e+001
7.617444e+002	8.794547e+001	7.617444e+002	8.897029e+001	7.617444e+002	8.835081e+001	7.617444e+002	9.017940e+001	7.617444e+002	9.714520e+001	7.617444e+002	8.942781e+001
7.622266e+002	8.806452e+001	7.622266e+002	8.917487e+001	7.622266e+002	8.855205e+001	7.622266e+002	9.044878e+001	7.622266e+002	9.724639e+001	7.622266e+002	8.959470e+001
7.627087e+002	8.820011e+001	7.627087e+002	8.938197e+001	7.627087e+002	8.875759e+001	7.627087e+002	9.072432e+001	7.627087e+002	9.735015e+001	7.627087e+002	8.976054e+001
7.631908e+002	8.835224e+001	7.631908e+002	8.959111e+001	7.631908e+002	8.896726e+001	7.631908e+002	9.100572e+001	7.631908e+002	9.745641e+001	7.631908e+002	8.992472e+001
7.636729e+002	8.852142e+001	7.636729e+002	8.980230e+001	7.636729e+002	8.918113e+001	7.636729e+002	9.129289e+001	7.636729e+002	9.756546e+001	7.636729e+002	9.008635e+001
7.641550e+002	8.870918e+001	7.641550e+002	9.001585e+001	7.641550e+002	8.939964e+001	7.641550e+002	9.158639e+001	7.641550e+002	9.767805e+001	7.641550e+002	9.024410e+001
7.646371e+002	8.891246e+001	7.646371e+002	9.023032e+001	7.646371e+002	8.962150e+001	7.646371e+002	9.188388e+001	7.646371e+002	9.779264e+001	7.646371e+002	9.039857e+001
7.651193e+002	8.912926e+001	7.651193e+002	9.044461e+001	7.651193e+002	8.984577e+001	7.651193e+002	9.218356e+001	7.651193e+002	9.790808e+001	7.651193e+002	9.054994e+001
7.656014e+002	8.935811e+001	7.656014e+002	9.065795e+001	7.656014e+002	9.007169e+001	7.656014e+002	9.248437e+001	7.656014e+002	9.802387e+001	7.656014e+002	9.069824e+001
7.660835e+002	8.959679e+001	7.660835e+002	9.086939e+001	7.660835e+002	9.029814e+001	7.660835e+002	9.278504e+001	7.660835e+002	9.813943e+001	7.660835e+002	9.084389e+001
7.665656e+002	8.984545e+001	7.665656e+002	9.107842e+001	7.665656e+002	9.052524e+001	7.665656e+002	9.308435e+001	7.665656e+002	9.825391e+001	7.665656e+002	9.098589e+001
7.670477e+002	9.010350e+001	7.670477e+002	9.128445e+001	7.670477e+002	9.075269e+001	7.670477e+002	9.338124e+001	7.670477e+002	9.836673e+001	7.670477e+002	9.112376e+001
7.675298e+002	9.037094e+001	7.675298e+002	9.148680e+001	7.675298e+002	9.098066e+001	7.675298e+002	9.367394e+001	7.675298e+002	9.847652e+001	7.675298e+002	9.125639e+001
7.680120e+002	9.064885e+001	7.680120e+002	9.168480e+001	7.680120e+002	9.121005e+001	7.680120e+002	9.396015e+001	7.680120e+002	9.858128e+001	7.680120e+002	9.138194e+001
7.684941e+002	9.093346e+001	7.684941e+002	9.187775e+001	7.684941e+002	9.143849e+001	7.684941e+002	9.424040e+001	7.684941e+002	9.868234e+001	7.684941e+002	9.150227e+001
7.689762e+002	9.122205e+001	7.689762e+002	9.206481e+001	7.689762e+002	9.166416e+001	7.689762e+002	9.451459e+001	7.689762e+002	9.878040e+001	7.689762e+002	9.161856e+001
7.694583e+002	9.151276e+001	7.694583e+002	9.224577e+001	7.694583e+002	9.188628e+001	7.694583e+002	9.478229e+001	7.694583e+002	9.887545e+001	7.694583e+002	9.173106e+001
7.699404e+002	9.180327e+001	7.699404e+002	9.242094e+001	7.699404e+002	9.210406e+001	7.699404e+002	9.504355e+001	7.699404e+002	9.896790e+001	7.699404e+002	9.184032e+001
7.704226e+002	9.209230e+001	7.704226e+002	9.258799e+001	7.704226e+002	9.231577e+001	7.704226e+002	9.529688e+001	7.704226e+002	9.905732e+001	7.704226e+002	9.194669e+001
7.709047e+002	9.237843e+001	7.709047e+002	9.274575e+001	7.709047e+002	9.252026e+001	7.709047e+002	9.554130e+001	7.709047e+002	9.914346e+001	7.709047e+002	9.205038e+001
7.713868e+002	9.265981e+001	7.713868e+002	9.289108e+001	7.713868e+002	9.271491e+001	7.713868e+002	9.577533e+001	7.713868e+002	9.922626e+001	7.713868e+002	9.215237e+001
7.718690e+002	9.293456e+001	7.718690e+002	9.301872e+001	7.718690e+002	9.289568e+001	7.718690e+002	9.599683e+001	7.718690e+002	9.930570e+001	7.718690e+002	9.225418e+001
7.723511e+002	9.320139e+001	7.723511e+002	9.313390e+001	7.723511e+002	9.306561e+001	7.723511e+002	9.620695e+001	7.723511e+002	9.938155e+001	7.723511e+002	9.235439e+001
7.728332e+002	9.345869e+001	7.728332e+002	9.323975e+001	7.728332e+002	9.322625e+001	7.728332e+002	9.640620e+001	7.728332e+002	9.945361e+001	7.728332e+002	9.245216e+001
7.733153e+002	9.370535e+001	7.733153e+002	9.333719e+001	7.733153e+002	9.337788e+001	7.733153e+002	9.659447e+001	7.733153e+002	9.952181e+001	7.733153e+002	9.254729e+001
7.737974e+002	9.394064e+001	7.737974e+002	9.342812e+001	7.737974e+002	9.352159e+001	7.737974e+002	9.677203e+001	7.737974e+002	9.958613e+001	7.737974e+002	9.263935e+001
7.742795e+002	9.416167e+001	7.742795e+002	9.351283e+001	7.742795e+002	9.365658e+001	7.742795e+002	9.693822e+001	7.742795e+002	9.964619e+001	7.742795e+002	9.272820e+001
7.747617e+002	9.436646e+001	7.747617e+002	9.359165e+001	7.747617e+002	9.378242e+001	7.747617e+002	9.709254e+001	7.747617e+002	9.970181e+001	7.747617e+002	9.281376e+001
7.752438e+002	9.455151e+001	7.752438e+002	9.366637e+001	7.752438e+002	9.389906e+001	7.752438e+002	9.723466e+001	7.752438e+002	9.975246e+001	7.752438e+002	9.289548e+001
7.757259e+002	9.471166e+001	7.757259e+002	9.373946e+001	7.757259e+002	9.400623e+001	7.757259e+002	9.736407e+001	7.757259e+002	9.979734e+001	7.757259e+002	9.297243e+001
7.762080e+002	9.485001e+001	7.762080e+002	9.380920e+001	7.762080e+002	9.410412e+001	7.762080e+002	9.748078e+001	7.762080e+002	9.983717e+001	7.762080e+002	9.304548e+001
7.766901e+002	9.496777e+001	7.766901e+002	9.387469e+001	7.766901e+002	9.419279e+001	7.766901e+002	9.758459e+001	7.766901e+002	9.987238e+001	7.766901e+002	9.311510e+001
7.771722e+002	9.506529e+001	7.771722e+002	9.393578e+001	7.771722e+002	9.427235e+001	7.771722e+002	9.767551e+001	7.771722e+002	9.990307e+001	7.771722e+002	9.318147e+001
7.776544e+002	9.514426e+001	7.776544e+002	9.399178e+001	7.776544e+002	9.434297e+001	7.776544e+002	9.775373e+001	7.776544e+002	9.992950e+001	7.776544e+002	9.324495e+001
7.781365e+002	9.520181e+001	7.781365e+002	9.404342e+001	7.781365e+002	9.440438e+001	7.781365e+002	9.781840e+001	7.781365e+002	9.995164e+001	7.781365e+002	9.330543e+001
7.786186e+002	9.523656e+001	7.786186e+002	9.409106e+001	7.786186e+002	9.445647e+001	7.786186e+002	9.786909e+001	7.786186e+002	9.996949e+001	7.786186e+002	9.336290e+001
7.791007e+002	9.524576e+001	7.791007e+002	9.413505e+001	7.791007e+002	9.449886e+001	7.791007e+002	9.790472e+001	7.791007e+002	9.998318e+001	7.791007e+002	9.341746e+001
7.795828e+002	9.522452e+001	7.795828e+002	9.417612e+001	7.795828e+002	9.453084e+001	7.795828e+002	9.792339e+001	7.795828e+002	9.999290e+001	7.795828e+002	9.346912e+001
7.800649e+002	9.517793e+001	7.800649e+002	9.421358e+001	7.800649e+002	9.455329e+001	7.800649e+002	9.792703e+001	7.800649e+002	9.999854e+001	7.800649e+002	9.351804e+001
7.805471e+002	9.510889e+001	7.805471e+002	9.424697e+001	7.805471e+002	9.456676e+001	7.805471e+002	9.791666e+001	7.805471e+002	1.000000e+002	7.805471e+002	9.356436e+001
7.810292e+002	9.501903e+001	7.810292e+002	9.427631e+001	7.810292e+002	9.457156e+001	7.810292e+002	9.789297e+001	7.810292e+002	9.999740e+001	7.810292e+002	9.360816e+001
7.815113e+002	9.491151e+001	7.815113e+002	9.430160e+001	7.815113e+002	9.456826e+001	7.815113e+002	9.785735e+001	7.815113e+002	9.999092e+001	7.815113e+002	9.364945e+001
7.819934e+002	9.478465e+001	7.819934e+002	9.432240e+001	7.819934e+002	9.455669e+001	7.819934e+002	9.780878e+001	7.819934e+002	9.998023e+001	7.819934e+002	9.368848e+001
7.824755e+002	9.463827e+001	7.824755e+002	9.433855e+001	7.824755e+002	9.453689e+001	7.824755e+002	9.774702e+001	7.824755e+002	9.996527e+001	7.824755e+002	9.372537e+001
7.829576e+002	9.447105e+001	7.829576e+002	9.434922e+001	7.829576e+002	9.450872e+001	7.829576e+002	9.767104e+001	7.829576e+002	9.994549e+001	7.829576e+002	9.376046e+001
7.834398e+002	9.427966e+001	7.834398e+002	9.435295e+001	7.834398e+002	9.447175e+001	7.834398e+002	9.757843e+001	7.834398e+002	9.991990e+001	7.834398e+002	9.379429e+001
7.839219e+002	9.407005e+001	7.839219e+002	9.435145e+001	7.839219e+002	9.442698e+001	7.839219e+002	9.747281e+001	7.839219e+002	9.988982e+001	7.839219e+002	9.382639e+001
7.844040e+002	9.384628e+001	7.844040e+002	9.434580e+001	7.844040e+002	9.437506e+001	7.844040e+002	9.735654e+001	7.844040e+002	9.985609e+001	7.844040e+002	9.385649e+001
7.848861e+002	9.361061e+001	7.848861e+002	9.433640e+001	7.848861e+002	9.431654e+001	7.848861e+002	9.723090e+001	7.848861e+002	9.981915e+001	7.848861e+002	9.388460e+001
7.853682e+002	9.336631e+001	7.853682e+002	9.432390e+001	7.853682e+002	9.425220e+001	7.853682e+002	9.709782e+001	7.853682e+002	9.977975e+001	7.853682e+002	9.391066e+001
7.858503e+002	9.311451e+001	7.858503e+002	9.430860e+001	7.858503e+002	9.418192e+001	7.858503e+002	9.695768e+001	7.858503e+002	9.973784e+001	7.858503e+002	9.393453e+001
7.863325e+002	9.285669e+001	7.863325e+002	9.429076e+001	7.863325e+002	9.410592e+001	7.863325e+002	9.681120e+001	7.863325e+002	9.969359e+001	7.863325e+002	9.395618e+001
7.868146e+002	9.259510e+001	7.868146e+002	9.427112e+001	7.868146e+002	9.402406e+001	7.868146e+002	9.665937e+001	7.868146e+002	9.964716e+001	7.868146e+002	9.397530e+001
7.872967e+002	9.233200e+001	7.872967e+002	9.425076e+001	7.872967e+002	9.393575e+001	7.872967e+002	9.650310e+001	7.872967e+002	9.959850e+001	7.872967e+002	9.399126e+001
7.877788e+002	9.206876e+001	7.877788e+002	9.422904e+001	7.877788e+002	9.384259e+001	7.877788e+002	9.634348e+001	7.877788e+002	9.954837e+001	7.877788e+002	9.400481e+001
7.882609e+002	9.180704e+001	7.882609e+002	9.420567e+001	7.882609e+002	9.374568e+001	7.882609e+002	9.618162e+001	7.882609e+002	9.949738e+001	7.882609e+002	9.401637e+001
7.887430e+002	9.154825e+001	7.887430e+002	9.418073e+001	7.887430e+002	9.364587e+001	7.887430e+002	9.601843e+001	7.887430e+002	9.944585e+001	7.887430e+002	9.402608e+001
7.892252e+002	9.129343e+001	7.892252e+002	9.415421e+001	7.892252e+002	9.354440e+001	7.892252e+002	9.585474e+001	7.892252e+002	9.939407e+001	7.892252e+002	9.403417e+001
7.897073e+002	9.104541e+001	7.897073e+002	9.412614e+001	7.897073e+002	9.344126e+001	7.897073e+002	9.569191e+001	7.897073e+002	9.934277e+001	7.897073e+002	9.404086e+001
7.901894e+002	9.080628e+001	7.901894e+002	9.409667e+001	7.901894e+002	9.333690e+001	7.901894e+002	9.553102e+001	7.901894e+002	9.929240e+001	7.901894e+002	9.404623e+001
7.906715e+002	9.057927e+001	7.906715e+002	9.406551e+001	7.906715e+002	9.323137e+001	7.906715e+002	9.537365e+001	7.906715e+002	9.924396e+001	7.906715e+002	9.405073e+001
7.911536e+002	9.036888e+001	7.911536e+002	9.403214e+001	7.911536e+002	9.312421e+001	7.911536e+002	9.522181e+001	7.911536e+002	9.919888e+001	7.911536e+002	9.405494e+001
7.916357e+002	9.017334e+001	7.916357e+002	9.399749e+001	7.916357e+002	9.301749e+001	7.916357e+002	9.507521e+001	7.916357e+002	9.915622e+001	7.916357e+002	9.405840e+001
7.921179e+002	8.999229e+001	7.921179e+002	9.396223e+001	7.921179e+002	9.291283e+001	7.921179e+002	9.493405e+001	7.921179e+002	9.911552e+001	7.921179e+002	9.406087e+001
7.926000e+002	8.982601e+001	7.926000e+002	9.392664e+001	7.926000e+002	9.281101e+001	7.926000e+002	9.479882e+001	7.926000e+002	9.907673e+001	7.926000e+002	9.406227e+001
7.930821e+002	8.967377e+001	7.930821e+002	9.389114e+001	7.930821e+002	9.271276e+001	7.930821e+002	9.466960e+001	7.930821e+002	9.903954e+001	7.930821e+002	9.406248e+001
7.935642e+002	8.953838e+001	7.935642e+002	9.385609e+001	7.935642e+002	9.261983e+001	7.935642e+002	9.454777e+001	7.935642e+002	9.900433e+001	7.935642e+002	9.406155e+001
7.940463e+002	8.942148e+001	7.940463e+002	9.382174e+001	7.940463e+002	9.253333e+001	7.940463e+002	9.443427e+001	7.940463e+002	9.897136e+001	7.940463e+002	9.405955e+001
7.945284e+002	8.932581e+001	7.945284e+002	9.378873e+001	7.945284e+002	9.245580e+001	7.945284e+002	9.433045e+001	7.945284e+002	9.894083e+001	7.945284e+002	9.405639e+001
7.950106e+002	8.925585e+001	7.950106e+002	9.375786e+001	7.950106e+002	9.239107e+001	7.950106e+002	9.423824e+001	7.950106e+002	9.891311e+001	7.950106e+002	9.405199e+001
7.954927e+002	8.920808e+001	7.954927e+002	9.372875e+001	7.954927e+002	9.233639e+001	7.954927e+002	9.415678e+001	7.954927e+002	9.888795e+001	7.954927e+002	9.404648e+001
7.959748e+002	8.918073e+001	7.959748e+002	9.370130e+001	7.959748e+002	9.229047e+001	7.959748e+002	9.408590e+001	7.959748e+002	9.886528e+001	7.959748e+002	9.403993e+001
7.964569e+002	8.917303e+001	7.964569e+002	9.367541e+001	7.964569e+002	9.225275e+001	7.964569e+002	9.402544e+001	7.964569e+002	9.884496e+001	7.964569e+002	9.403233e+001
7.969390e+002	8.918299e+001	7.969390e+002	9.365066e+001	7.969390e+002	9.222168e+001	7.969390e+002	9.397449e+001	7.969390e+002	9.882668e+001	7.969390e+002	9.402364e+001
7.974211e+002	8.921255e+001	7.974211e+002	9.362790e+001	7.974211e+002	9.219913e+001	7.974211e+002	9.393507e+001	7.974211e+002	9.881093e+001	7.974211e+002	9.401402e+001
7.979033e+002	8.926241e+001	7.979033e+002	9.360753e+001	7.979033e+002	9.218588e+001	7.979033e+002	9.390806e+001	7.979033e+002	9.879790e+001	7.979033e+002	9.400352e+001
7.983854e+002	8.933423e+001	7.983854e+002	9.359058e+001	7.983854e+002	9.218372e+001	7.983854e+002	9.389583e+001	7.983854e+002	9.878829e+001	7.983854e+002	9.399242e+001
7.988675e+002	8.943135e+001	7.988675e+002	9.357890e+001	7.988675e+002	9.219599e+001	7.988675e+002	9.390257e+001	7.988675e+002	9.878331e+001	7.988675e+002	9.398113e+001
7.993496e+002	8.954942e+001	7.993496e+002	9.357042e+001	7.993496e+002	9.221866e+001	7.993496e+002	9.392372e+001	7.993496e+002	9.878143e+001	7.993496e+002	9.396915e+001
7.998317e+002	8.968574e+001	7.998317e+002	9.356386e+001	7.998317e+002	9.224918e+001	7.998317e+002	9.395654e+001	7.998317e+002	9.878165e+001	7.998317e+002	9.395615e+001
8.003138e+002	8.983871e+001	8.003138e+002	9.355873e+001	8.003138e+002	9.228643e+001	8.003138e+002	9.399977e+001	8.003138e+002	9.878357e+001	8.003138e+002	9.394205e+001
8.007960e+002	9.000568e+001	8.007960e+002	9.355413e+001	8.007960e+002	9.232852e+001	8.007960e+002	9.405109e+001	8.007960e+002	9.878653e+001	8.007960e+002	9.392667e+001
8.012781e+002	9.018716e+001	8.012781e+002	9.354996e+001	8.012781e+002	9.237525e+001	8.012781e+002	9.411097e+001	8.012781e+002	9.879029e+001	8.012781e+002	9.390987e+001
8.017602e+002	9.038278e+001	8.017602e+002	9.354599e+001	8.017602e+002	9.242614e+001	8.017602e+002	9.417918e+001	8.017602e+002	9.879459e+001	8.017602e+002	9.389154e+001
8.022423e+002	9.059261e+001	8.022423e+002	9.354163e+001	8.022423e+002	9.248010e+001	8.022423e+002	9.425546e+001	8.022423e+002	9.879877e+001	8.022423e+002	9.387131e+001
8.027244e+002	9.081790e+001	8.027244e+002	9.353616e+001	8.027244e+002	9.253608e+001	8.027244e+002	9.434008e+001	8.027244e+002	9.880193e+001	8.027244e+002	9.384859e+001
8.032065e+002	9.105482e+001	8.032065e+002	9.352970e+001	8.032065e+002	9.259362e+001	8.032065e+002	9.443099e+001	8.032065e+002	9.880447e+001	8.032065e+002	9.382392e+001
8.036887e+002	9.130052e+001	8.036887e+002	9.352221e+001	8.036887e+002	9.265215e+001	8.036887e+002	9.452660e+001	8.036887e+002	9.880653e+001	8.036887e+002	9.379759e+001
8.041708e+002	9.155320e+001	8.041708e+002	9.351344e+001	8.041708e+002	9.271105e+001	8.041708e+002	9.462577e+001	8.041708e+002	9.880798e+001	8.041708e+002	9.376972e+001
8.046529e+002	9.181042e+001	8.046529e+002	9.350323e+001	8.046529e+002	9.276989e+001	8.046529e+002	9.472717e+001	8.046529e+002	9.880893e+001	8.046529e+002	9.374054e+001
8.051350e+002	9.207104e+001	8.051350e+002	9.349133e+001	8.051350e+002	9.282761e+001	8.051350e+002	9.482990e+001	8.051350e+002	9.880901e+001	8.051350e+002	9.370995e+001
8.056171e+002	9.233368e+001	8.056171e+002	9.347749e+001	8.056171e+002	9.288338e+001	8.056171e+002	9.493303e+001	8.056171e+002	9.880800e+001	8.056171e+002	9.367792e+001
8.060992e+002	9.259660e+001	8.060992e+002	9.346160e+001	8.060992e+002	9.293612e+001	8.060992e+002	9.503541e+001	8.060992e+002	9.880565e+001	8.060992e+002	9.364444e+001
8.065814e+002	9.285816e+001	8.065814e+002	9.344363e+001	8.065814e+002	9.298434e+001	8.065814e+002	9.513580e+001	8.065814e+002	9.880167e+001	8.065814e+002	9.360944e+001
8.070635e+002	9.311678e+001	8.070635e+002	9.342305e+001	8.070635e+002	9.302829e+001	8.070635e+002	9.523341e+001	8.070635e+002	9.879607e+001	8.070635e+002	9.357311e+001
8.075456e+002	9.337077e+001	8.075456e+002	9.339941e+001	8.075456e+002	9.306790e+001	8.075456e+002	9.532739e+001	8.075456e+002	9.878883e+001	8.075456e+002	9.353562e+001
8.080277e+002	9.361893e+001	8.080277e+002	9.337238e+001	8.080277e+002	9.310271e+001	8.080277e+002	9.541689e+001	8.080277e+002	9.877978e+001	8.080277e+002	9.349701e+001
8.085098e+002	9.386052e+001	8.085098e+002	9.334152e+001	8.085098e+002	9.313239e+001	8.085098e+002	9.550120e+001	8.085098e+002	9.876870e+001	8.085098e+002	9.345728e+001
8.089919e+002	9.409252e+001	8.089919e+002	9.330662e+001	8.089919e+002	9.315645e+001	8.089919e+002	9.557897e+001	8.089919e+002	9.875565e+001	8.089919e+002	9.341666e+001
8.094741e+002	9.431295e+001	8.094741e+002	9.326740e+001	8.094741e+002	9.317435e+001	8.094741e+002	9.564914e+001	8.094741e+002	9.874056e+001	8.094741e+002	9.337532e+001
8.099562e+002	9.451814e+001	8.099562e+002	9.322360e+001	8.099562e+002	9.318587e+001	8.099562e+002	9.571026e+001	8.099562e+002	9.872362e+001	8.099562e+002	9.333365e+001
8.104383e+002	9.470262e+001	8.104383e+002	9.317500e+001	8.104383e+002	9.319096e+001	8.104383e+002	9.576045e+001	8.104383e+002	9.870529e+001	8.104383e+002	9.329233e+001
8.109204e+002	9.486977e+001	8.109204e+002	9.312117e+001	8.109204e+002	9.318854e+001	8.109204e+002	9.579993e+001	8.109204e+002	9.868470e+001	8.109204e+002	9.325068e+001
8.114025e+002	9.502095e+001	8.114025e+002	9.306181e+001	8.114025e+002	9.317776e+001	8.114025e+002	9.582842e+001	8.114025e+002	9.866118e+001	8.114025e+002	9.320822e+001
8.118846e+002	9.515662e+001	8.118846e+002	9.299623e+001	8.118846e+002	9.315791e+001	8.118846e+002	9.584550e+001	8.118846e+002	9.863452e+001	8.118846e+002	9.316492e+001
8.123668e+002	9.527872e+001	8.123668e+002	9.292336e+001	8.123668e+002	9.312817e+001	8.123668e+002	9.585122e+001	8.123668e+002	9.860454e+001	8.123668e+002	9.312063e+001
8.128489e+002	9.538415e+001	8.128489e+002	9.284402e+001	8.128489e+002	9.308809e+001	8.128489e+002	9.584400e+001	8.128489e+002	9.857053e+001	8.128489e+002	9.307508e+001
8.133310e+002	9.547144e+001	8.133310e+002	9.275824e+001	8.133310e+002	9.303711e+001	8.133310e+002	9.582283e+001	8.133310e+002	9.853215e+001	8.133310e+002	9.302816e+001
8.138131e+002	9.553754e+001	8.138131e+002	9.266737e+001	8.138131e+002	9.297472e+001	8.138131e+002	9.578603e+001	8.138131e+002	9.848826e+001	8.138131e+002	9.297930e+001
8.142952e+002	9.557691e+001	8.142952e+002	9.257423e+001	8.142952e+002	9.290054e+001	8.142952e+002	9.573095e+001	8.142952e+002	9.843713e+001	8.142952e+002	9.292754e+001
8.147773e+002	9.559554e+001	8.147773e+002	9.247441e+001	8.147773e+002	9.281364e+001	8.147773e+002	9.565939e+001	8.147773e+002	9.838033e+001	8.147773e+002	9.287387e+001
8.152595e+002	9.559705e+001	8.152595e+002	9.236471e+001	8.152595e+002	9.271299e+001	8.152595e+002	9.557211e+001	8.152595e+002	9.831876e+001	8.152595e+002	9.281898e+001
8.157416e+002	9.558289e+001	8.157416e+002	9.224423e+001	8.157416e+002	9.259850e+001	8.157416e+002	9.546947e+001	8.157416e+002	9.825272e+001	8.157416e+002	9.276297e+001
8.162237e+002	9.555574e+001	8.162237e+002	9.211198e+001	8.162237e+002	9.247062e+001	8.162237e+002	9.535265e+001	8.162237e+002	9.818288e+001	8.162237e+002	9.270600e+001
8.167058e+002	9.551556e+001	8.167058e+002	9.196507e+001	8.167058e+002	9.232667e+001	8.167058e+002	9.522003e+001	8.167058e+002	9.810898e+001	8.167058e+002	9.264853e+001
8.171879e+002	9.546276e+001	8.171879e+002	9.180187e+001	8.171879e+002	9.216536e+001	8.171879e+002	9.507096e+001	8.171879e+002	9.803100e+001	8.171879e+002	9.259074e+001
8.176700e+002	9.539863e+001	8.176700e+002	9.161756e+001	8.176700e+002	9.198292e+001	8.176700e+002	9.490379e+001	8.176700e+002	9.794902e+001	8.176700e+002	9.253351e+001
8.181522e+002	9.532439e+001	8.181522e+002	9.140436e+001	8.181522e+002	9.177293e+001	8.181522e+002	9.471545e+001	8.181522e+002	9.786301e+001	8.181522e+002	9.247831e+001
8.186343e+002	9.524060e+001	8.186343e+002	9.116939e+001	8.186343e+002	9.154207e+001	8.186343e+002	9.450957e+001	8.186343e+002	9.777329e+001	8.186343e+002	9.242360e+001
8.191164e+002	9.514798e+001	8.191164e+002	9.091659e+001	8.191164e+002	9.129429e+001	8.191164e+002	9.428826e+001	8.191164e+002	9.768008e+001	8.191164e+002	9.236843e+001
8.195985e+002	9.504729e+001	8.195985e+002	9.064775e+001	8.195985e+002	9.103141e+001	8.195985e+002	9.405278e+001	8.195985e+002	9.758363e+001	8.195985e+002	9.231256e+001
8.200806e+002	9.493919e+001	8.200806e+002	9.036679e+001	8.200806e+002	9.075697e+001	8.200806e+002	9.380536e+001	8.200806e+002	9.748431e+001	8.200806e+002	9.225553e+001
8.205627e+002	9.482475e+001	8.205627e+002	9.007130e+001	8.205627e+002	9.046980e+001	8.205627e+002	9.354521e+001	8.205627e+002	9.738200e+001	8.205627e+002	9.219702e+001
8.210449e+002	9.470493e+001	8.210449e+002	8.976071e+001	8.210449e+002	9.016998e+001	8.210449e+002	9.327244e+001	8.210449e+002	9.727678e+001	8.210449e+002	9.213681e+001
8.215270e+002	9.458082e+001	8.215270e+002	8.943340e+001	8.215270e+002	8.985740e+001	8.215270e+002	9.298652e+001	8.215270e+002	9.716840e+001	8.215270e+002	9.207404e+001
8.220091e+002	9.445380e+001	8.220091e+002	8.908543e+001	8.220091e+002	8.953056e+001	8.220091e+002	9.268572e+001	8.220091e+002	9.705630e+001	8.220091e+002	9.200736e+001
8.224912e+002	9.432405e+001	8.224912e+002	8.872327e+001	8.224912e+002	8.919353e+001	8.224912e+002	9.237383e+001	8.224912e+002	9.694160e+001	8.224912e+002	9.193801e+001
8.229733e+002	9.419202e+001	8.229733e+002	8.835146e+001	8.229733e+002	8.884939e+001	8.229733e+002	9.205357e+001	8.229733e+002	9.682507e+001	8.229733e+002	9.186669e+001
8.234554e+002	9.405837e+001	8.234554e+002	8.797186e+001	8.234554e+002	8.849960e+001	8.234554e+002	9.172635e+001	8.234554e+002	9.670710e+001	8.234554e+002	9.179356e+001
8.239376e+002	9.392357e+001	8.239376e+002	8.758691e+001	8.239376e+002	8.814579e+001	8.239376e+002	9.139399e+001	8.239376e+002	9.658822e+001	8.239376e+002	9.171894e+001
8.244197e+002	9.378850e+001	8.244197e+002	8.719936e+001	8.244197e+002	8.779052e+001	8.244197e+002	9.105802e+001	8.244197e+002	9.646883e+001	8.244197e+002	9.164297e+001
8.249018e+002	9.365393e+001	8.249018e+002	8.681116e+001	8.249018e+002	8.743562e+001	8.249018e+002	9.071979e+001	8.249018e+002	9.634930e+001	8.249018e+002	9.156570e+001
8.253839e+002	9.352064e+001	8.253839e+002	8.642710e+001	8.253839e+002	8.708497e+001	8.253839e+002	9.038180e+001	8.253839e+002	9.623035e+001	8.253839e+002	9.148773e+001
8.258660e+002	9.338948e+001	8.258660e+002	8.605414e+001	8.258660e+002	8.674425e+001	8.258660e+002	9.004741e+001	8.258660e+002	9.611292e+001	8.258660e+002	9.140991e+001
8.263481e+002	9.326098e+001	8.263481e+002	8.568770e+001	8.263481e+002	8.640988e+001	8.263481e+002	8.971541e+001	8.263481e+002	9.599664e+001	8.263481e+002	9.133134e+001
8.268303e+002	9.313574e+001	8.268303e+002	8.532558e+001	8.268303e+002	8.608024e+001	8.268303e+002	8.938561e+001	8.268303e+002	9.588144e+001	8.268303e+002	9.125144e+001
8.273124e+002	9.301430e+001	8.273124e+002	8.496754e+001	8.273124e+002	8.575520e+001	8.273124e+002	8.905834e+001	8.273124e+002	9.576736e+001	8.273124e+002	9.117007e+001
8.277945e+002	9.289701e+001	8.277945e+002	8.461189e+001	8.277945e+002	8.543346e+001	8.277945e+002	8.873320e+001	8.277945e+002	9.565425e+001	8.277945e+002	9.108693e+001
8.282766e+002	9.278498e+001	8.282766e+002	8.426076e+001	8.282766e+002	8.511691e+001	8.282766e+002	8.841221e+001	8.282766e+002	9.554271e+001	8.282766e+002	9.100187e+001
8.287587e+002	9.267903e+001	8.287587e+002	8.391531e+001	8.287587e+002	8.480666e+001	8.287587e+002	8.809661e+001	8.287587e+002	9.543307e+001	8.287587e+002	9.091483e+001
8.292408e+002	9.258042e+001	8.292408e+002	8.357670e+001	8.292408e+002	8.450389e+001	8.292408e+002	8.778831e+001	8.292408e+002	9.532589e+001	8.292408e+002	9.082537e+001
8.297230e+002	9.249100e+001	8.297230e+002	8.324699e+001	8.297230e+002	8.421072e+001	8.297230e+002	8.749033e+001	8.297230e+002	9.522205e+001	8.297230e+002	9.073293e+001
8.302051e+002	9.240993e+001	8.302051e+002	8.292458e+001	8.302051e+002	8.392551e+001	8.302051e+002	8.720058e+001	8.302051e+002	9.512087e+001	8.302051e+002	9.063796e+001
8.306872e+002	9.233698e+001	8.306872e+002	8.260869e+001	8.306872e+002	8.364752e+001	8.306872e+002	8.691811e+001	8.306872e+002	9.502202e+001	8.306872e+002	9.054071e+001
8.311693e+002	9.227214e+001	8.311693e+002	8.229895e+001	8.311693e+002	8.337637e+001	8.311693e+002	8.664258e+001	8.311693e+002	9.492536e+001	8.311693e+002	9.044131e+001
8.316514e+002	9.221499e+001	8.316514e+002	8.199440e+001	8.316514e+002	8.311115e+001	8.316514e+002	8.637276e+001	8.316514e+002	9.483051e+001	8.316514e+002	9.034013e+001
8.321335e+002	9.216669e+001	8.321335e+002	8.169605e+001	8.321335e+002	8.285282e+001	8.321335e+002	8.611022e+001	8.321335e+002	9.473786e+001	8.321335e+002	9.023676e+001
8.326157e+002	9.212788e+001	8.326157e+002	8.140429e+001	8.326157e+002	8.260176e+001	8.326157e+002	8.585563e+001	8.326157e+002	9.464758e+001	8.326157e+002	9.013110e+001
8.330978e+002	9.209972e+001	8.330978e+002	8.112006e+001	8.330978e+002	8.235888e+001	8.330978e+002	8.561045e+001	8.330978e+002	9.455996e+001	8.330978e+002	9.002274e+001
8.335799e+002	9.208419e+001	8.335799e+002	8.084518e+001	8.335799e+002	8.212590e+001	8.335799e+002	8.537741e+001	8.335799e+002	9.447568e+001	8.335799e+002	8.991089e+001
8.340620e+002	9.207951e+001	8.340620e+002	8.057732e+001	8.340620e+002	8.190063e+001	8.340620e+002	8.515335e+001	8.340620e+002	9.439391e+001	8.340620e+002	8.979659e+001
8.345441e+002	9.208465e+001	8.345441e+002	8.031516e+001	8.345441e+002	8.168180e+001	8.345441e+002	8.493655e+001	8.345441e+002	9.431424e+001	8.345441e+002	8.968054e+001
8.350262e+002	9.209923e+001	8.350262e+002	8.005736e+001	8.350262e+002	8.146827e+001	8.350262e+002	8.472531e+001	8.350262e+002	9.423608e+001	8.350262e+002	8.956294e+001
8.355084e+002	9.212235e+001	8.355084e+002	7.980151e+001	8.355084e+002	8.125792e+001	8.355084e+002	8.451644e+001	8.355084e+002	9.415830e+001	8.355084e+002	8.944412e+001
8.359905e+002	9.215449e+001	8.359905e+002	7.954955e+001	8.359905e+002	8.105231e+001	8.359905e+002	8.431271e+001	8.359905e+002	9.408206e+001	8.359905e+002	8.932448e+001
8.364726e+002	9.219577e+001	8.364726e+002	7.930174e+001	8.364726e+002	8.085168e+001	8.364726e+002	8.411464e+001	8.364726e+002	9.400762e+001	8.364726e+002	8.920427e+001
8.369547e+002	9.224638e+001	8.369547e+002	7.906059e+001	8.369547e+002	8.065801e+001	8.369547e+002	8.392575e+001	8.369547e+002	9.393655e+001	8.369547e+002	8.908425e+001
8.374368e+002	9.230693e+001	8.374368e+002	7.883129e+001	8.374368e+002	8.047552e+001	8.374368e+002	8.375327e+001	8.374368e+002	9.387206e+001	8.374368e+002	8.896561e+001
8.379189e+002	9.237631e+001	8.379189e+002	7.860596e+001	8.379189e+002	8.029768e+001	8.379189e+002	8.358655e+001	8.379189e+002	9.380963e+001	8.379189e+002	8.884737e+001
8.384011e+002	9.245378e+001	8.384011e+002	7.837888e+001	8.384011e+002	8.011970e+001	8.384011e+002	8.341794e+001	8.384011e+002	9.374611e+001	8.384011e+002	8.872894e+001
8.388832e+002	9.253886e+001	8.388832e+002	7.814876e+001	8.388832e+002	7.994057e+001	8.388832e+002	8.324569e+001	8.388832e+002	9.368075e+001	8.388832e+002	8.861032e+001
8.393653e+002	9.263087e+001	8.393653e+002	7.791429e+001	8.393653e+002	7.975943e+001	8.393653e+002	8.306801e+001	8.393653e+002	9.361276e+001	8.393653e+002	8.849136e+001
8.398474e+002	9.272971e+001	8.398474e+002	7.766969e+001	8.398474e+002	7.957105e+001	8.398474e+002	8.287740e+001	8.398474e+002	9.353919e+001	8.398474e+002	8.837186e+001
8.403295e+002	9.283516e+001	8.403295e+002	7.741198e+001	8.403295e+002	7.937283e+001	8.403295e+002	8.266994e+001	8.403295e+002	9.345849e+001	8.403295e+002	8.825177e+001
8.408116e+002	9.294701e+001	8.408116e+002	7.713149e+001	8.408116e+002	7.915618e+001	8.408116e+002	8.243304e+001	8.408116e+002	9.336558e+001	8.408116e+002	8.813042e+001
8.412938e+002	9.306519e+001	8.412938e+002	7.681249e+001	8.412938e+002	7.890698e+001	8.412938e+002	8.214600e+001	8.412938e+002	9.325217e+001	8.412938e+002	8.800673e+001
8.417759e+002	9.318897e+001	8.417759e+002	7.647031e+001	8.417759e+002	7.863924e+001	8.417759e+002	8.182898e+001	8.417759e+002	9.312634e+001	8.417759e+002	8.788205e+001
8.422580e+002	9.331772e+001	8.422580e+002	7.611386e+001	8.422580e+002	7.836118e+001	8.422580e+002	8.149373e+001	8.422580e+002	9.299277e+001	8.422580e+002	8.775722e+001
8.427401e+002	9.345094e+001	8.427401e+002	7.574660e+001	8.427401e+002	7.807597e+001	8.427401e+002	8.114468e+001	8.427401e+002	9.285330e+001	8.427401e+002	8.763261e+001
8.432222e+002	9.358809e+001	8.432222e+002	7.537553e+001	8.432222e+002	7.778996e+001	8.432222e+002	8.079103e+001	8.432222e+002	9.271170e+001	8.432222e+002	8.750881e+001
8.437043e+002	9.372878e+001	8.437043e+002	7.499873e+001	8.437043e+002	7.750173e+001	8.437043e+002	8.043035e+001	8.437043e+002	9.256681e+001	8.437043e+002	8.738598e+001
8.441865e+002	9.387259e+001	8.441865e+002	7.461623e+001	8.441865e+002	7.721154e+001	8.441865e+002	8.006274e+001	8.441865e+002	9.241864e+001	8.441865e+002	8.726428e+001
8.446686e+002	9.401906e+001	8.446686e+002	7.422912e+001	8.446686e+002	7.692078e+001	8.446686e+002	7.968982e+001	8.446686e+002	9.226757e+001	8.446686e+002	8.714417e+001
8.451507e+002	9.416772e+001	8.451507e+002	7.383694e+001	8.451507e+002	7.662984e+001	8.451507e+002	7.931141e+001	8.451507e+002	9.211302e+001	8.451507e+002	8.702616e+001
8.456328e+002	9.431815e+001	8.456328e+002	7.344422e+001	8.456328e+002	7.634212e+001	8.456328e+002	7.893293e+001	8.456328e+002	9.195782e+001	8.456328e+002	8.691022e+001
8.461149e+002	9.446994e+001	8.461149e+002	7.305444e+001	8.461149e+002	7.606043e+001	8.461149e+002	7.855885e+001	8.461149e+002	9.180415e+001	8.461149e+002	8.679642e+001
8.465970e+002	9.462257e+001	8.465970e+002	7.267012e+001	8.465970e+002	7.578679e+001	8.465970e+002	7.819185e+001	8.465970e+002	9.165321e+001	8.465970e+002	8.668486e+001
8.470792e+002	9.477547e+001	8.470792e+002	7.229417e+001	8.470792e+002	7.552324e+001	8.470792e+002	7.783463e+001	8.470792e+002	9.150627e+001	8.470792e+002	8.657549e+001
8.475613e+002	9.492841e+001	8.475613e+002	7.192878e+001	8.475613e+002	7.527235e+001	8.475613e+002	7.749152e+001	8.475613e+002	9.136533e+001	8.475613e+002	8.646885e+001
8.480434e+002	9.508103e+001	8.480434e+002	7.157610e+001	8.480434e+002	7.503628e+001	8.480434e+002	7.716577e+001	8.480434e+002	9.123183e+001	8.480434e+002	8.636520e+001
8.485255e+002	9.523323e+001	8.485255e+002	7.123896e+001	8.485255e+002	7.481828e+001	8.485255e+002	7.686326e+001	8.485255e+002	9.110861e+001	8.485255e+002	8.626515e+001
8.490076e+002	9.538522e+001	8.490076e+002	7.092043e+001	8.490076e+002	7.462259e+001	8.490076e+002	7.659219e+001	8.490076e+002	9.099970e+001	8.490076e+002	8.616960e+001
8.494897e+002	9.553572e+001	8.494897e+002	7.062189e+001	8.494897e+002	7.444847e+001	8.494897e+002	7.634878e+001	8.494897e+002	9.090295e+001	8.494897e+002	8.607783e+001
8.499719e+002	9.568366e+001	8.499719e+002	7.034523e+001	8.499719e+002	7.429633e+001	8.499719e+002	7.613181e+001	8.499719e+002	9.081752e+001	8.499719e+002	8.598944e+001
8.504540e+002	9.582863e+001	8.504540e+002	7.009205e+001	8.504540e+002	7.416705e+001	8.504540e+002	7.594176e+001	8.504540e+002	9.074348e+001	8.504540e+002	8.590439e+001
8.509361e+002	9.597028e+001	8.509361e+002	6.986330e+001	8.509361e+002	7.406061e+001	8.509361e+002	7.577730e+001	8.509361e+002	9.068000e+001	8.509361e+002	8.582240e+001
8.514182e+002	9.610725e+001	8.514182e+002	6.966278e+001	8.514182e+002	7.398005e+001	8.514182e+002	7.564252e+001	8.514182e+002	9.062890e+001	8.514182e+002	8.574360e+001
8.519003e+002	9.623869e+001	8.519003e+002	6.949312e+001	8.519003e+002	7.392738e+001	8.519003e+002	7.553988e+001	8.519003e+002	9.059122e+001	8.519003e+002	8.566806e+001
8.523824e+002	9.636263e+001	8.523824e+002	6.935867e+001	8.523824e+002	7.390562e+001	8.523824e+002	7.547289e+001	8.523824e+002	9.056841e+001	8.523824e+002	8.559573e+001
8.528646e+002	9.647593e+001	8.528646e+002	6.926573e+001	8.528646e+002	7.391936e+001	8.528646e+002	7.544720e+001	8.528646e+002	9.056297e+001	8.528646e+002	8.552650e+001
8.533467e+002	9.658117e+001	8.533467e+002	6.921104e+001	8.533467e+002	7.396600e+001	8.533467e+002	7.545889e+001	8.533467e+002	9.057295e+001	8.533467e+002	8.546049e+001
8.538288e+002	9.667978e+001	8.538288e+002	6.919363e+001	8.538288e+002	7.404468e+001	8.538288e+002	7.550614e+001	8.538288e+002	9.059747e+001	8.538288e+002	8.539774e+001
8.543109e+002	9.677217e+001	8.543109e+002	6.921300e+001	8.543109e+002	7.415483e+001	8.543109e+002	7.558825e+001	8.543109e+002	9.063611e+001	8.543109e+002	8.533823e+001
8.547930e+002	9.685944e+001	8.547930e+002	6.926670e+001	8.547930e+002	7.429437e+001	8.547930e+002	7.570293e+001	8.547930e+002	9.068778e+001	8.547930e+002	8.528188e+001
8.552751e+002	9.694096e+001	8.552751e+002	6.935973e+001	8.552751e+002	7.446705e+001	8.552751e+002	7.585309e+001	8.552751e+002	9.075361e+001	8.552751e+002	8.522890e+001
8.557573e+002	9.701649e+001	8.557573e+002	6.949441e+001	8.557573e+002	7.467449e+001	8.557573e+002	7.603997e+001	8.557573e+002	9.083399e+001	8.557573e+002	8.517934e+001
8.562394e+002	9.708593e+001	8.562394e+002	6.967625e+001	8.562394e+002	7.492092e+001	8.562394e+002	7.626633e+001	8.562394e+002	9.092990e+001	8.562394e+002	8.513354e+001
8.567215e+002	9.714885e+001	8.567215e+002	6.991506e+001	8.567215e+002	7.521394e+001	8.567215e+002	7.653732e+001	8.567215e+002	9.104327e+001	8.567215e+002	8.509206e+001
8.572036e+002	9.720600e+001	8.572036e+002	7.020036e+001	8.572036e+002	7.554501e+001	8.572036e+002	7.684691e+001	8.572036e+002	9.117163e+001	8.572036e+002	8.505418e+001
8.576857e+002	9.725791e+001	8.576857e+002	7.052589e+001	8.576857e+002	7.590895e+001	8.576857e+002	7.719138e+001	8.576857e+002	9.131345e+001	8.576857e+002	8.501945e+001
8.581678e+002	9.730488e+001	8.581678e+002	7.088884e+001	8.581678e+002	7.630329e+001	8.581678e+002	7.756882e+001	8.581678e+002	9.146796e+001	8.581678e+002	8.498777e+001
8.586500e+002	9.734734e+001	8.586500e+002	7.128400e+001	8.586500e+002	7.672356e+001	8.586500e+002	7.797578e+001	8.586500e+002	9.163386e+001	8.586500e+002	8.495901e+001
8.591321e+002	9.738539e+001	8.591321e+002	7.171245e+001	8.591321e+002	7.717059e+001	8.591321e+002	7.841307e+001	8.591321e+002	9.181113e+001	8.591321e+002	8.493277e+001
8.596142e+002	9.741924e+001	8.596142e+002	7.217372e+001	8.596142e+002	7.764388e+001	8.596142e+002	7.888033e+001	8.596142e+002	9.199951e+001	8.596142e+002	8.490887e+001
8.600963e+002	9.744912e+001	8.600963e+002	7.266708e+001	8.600963e+002	7.814288e+001	8.600963e+002	7.937756e+001	8.600963e+002	9.219856e+001	8.600963e+002	8.488659e+001
8.605784e+002	9.747527e+001	8.605784e+002	7.319302e+001	8.605784e+002	7.866825e+001	8.605784e+002	7.990605e+001	8.605784e+002	9.240807e+001	8.605784e+002	8.486476e+001
8.610605e+002	9.749794e+001	8.610605e+002	7.374721e+001	8.610605e+002	7.921577e+001	8.610605e+002	8.046154e+001	8.610605e+002	9.262708e+001	8.610605e+002	8.484455e+001
8.615427e+002	9.751741e+001	8.615427e+002	7.432640e+001	8.615427e+002	7.978223e+001	8.615427e+002	8.104104e+001	8.615427e+002	9.285490e+001	8.615427e+002	8.482672e+001
8.620248e+002	9.753383e+001	8.620248e+002	7.492786e+001	8.620248e+002	8.036516e+001	8.620248e+002	8.164191e+001	8.620248e+002	9.309055e+001	8.620248e+002	8.481139e+001
8.625069e+002	9.754729e+001	8.625069e+002	7.554796e+001	8.625069e+002	8.096131e+001	8.625069e+002	8.226032e+001	8.625069e+002	9.333260e+001	8.625069e+002	8.479885e+001
8.629890e+002	9.755830e+001	8.629890e+002	7.618600e+001	8.629890e+002	8.156968e+001	8.629890e+002	8.289682e+001	8.629890e+002	9.358160e+001	8.629890e+002	8.478944e+001
8.634711e+002	9.756718e+001	8.634711e+002	7.684035e+001	8.634711e+002	8.218858e+001	8.634711e+002	8.355036e+001	8.634711e+002	9.383727e+001	8.634711e+002	8.478329e+001
8.639532e+002	9.757460e+001	8.639532e+002	7.751029e+001	8.639532e+002	8.281675e+001	8.639532e+002	8.422181e+001	8.639532e+002	9.410059e+001	8.639532e+002	8.478119e+001
8.644354e+002	9.758158e+001	8.644354e+002	7.819660e+001	8.644354e+002	8.345377e+001	8.644354e+002	8.491447e+001	8.644354e+002	9.437396e+001	8.644354e+002	8.478439e+001
8.649175e+002	9.758736e+001	8.649175e+002	7.889326e+001	8.649175e+002	8.409541e+001	8.649175e+002	8.561988e+001	8.649175e+002	9.465285e+001	8.649175e+002	8.479160e+001
8.653996e+002	9.759156e+001	8.653996e+002	7.959563e+001	8.653996e+002	8.473824e+001	8.653996e+002	8.633200e+001	8.653996e+002	9.493415e+001	8.653996e+002	8.480209e+001
8.658817e+002	9.759404e+001	8.658817e+002	8.030025e+001	8.658817e+002	8.537949e+001	8.658817e+002	8.704691e+001	8.658817e+002	9.521610e+001	8.658817e+002	8.481561e+001
8.663638e+002	9.759437e+001	8.663638e+002	8.100290e+001	8.663638e+002	8.601598e+001	8.663638e+002	8.775935e+001	8.663638e+002	9.549628e+001	8.663638e+002	8.483166e+001
8.668459e+002	9.759300e+001	8.668459e+002	8.170135e+001	8.668459e+002	8.664557e+001	8.668459e+002	8.846731e+001	8.668459e+002	9.577362e+001	8.668459e+002	8.485022e+001
8.673281e+002	9.759013e+001	8.673281e+002	8.239295e+001	8.673281e+002	8.726591e+001	8.673281e+002	8.916815e+001	8.673281e+002	9.604688e+001	8.673281e+002	8.487120e+001
8.678102e+002	9.758615e+001	8.678102e+002	8.307483e+001	8.678102e+002	8.787446e+001	8.678102e+002	8.985873e+001	8.678102e+002	9.631406e+001	8.678102e+002	8.489420e+001
8.682923e+002	9.758185e+001	8.682923e+002	8.374454e+001	8.682923e+002	8.846883e+001	8.682923e+002	9.053639e+001	8.682923e+002	9.657304e+001	8.682923e+002	8.491874e+001
8.687744e+002	9.757626e+001	8.687744e+002	8.439827e+001	8.687744e+002	8.904626e+001	8.687744e+002	9.119701e+001	8.687744e+002	9.682320e+001	8.687744e+002	8.494509e+001
8.692565e+002	9.756877e+001	8.692565e+002	8.503184e+001	8.692565e+002	8.960357e+001	8.692565e+002	9.183607e+001	8.692565e+002	9.706329e+001	8.692565e+002	8.497334e+001
8.697386e+002	9.755909e+001	8.697386e+002	8.564385e+001	8.697386e+002	9.013968e+001	8.697386e+002	9.245215e+001	8.697386e+002	9.729298e+001	8.697386e+002	8.500350e+001
8.702208e+002	9.754670e+001	8.702208e+002	8.623465e+001	8.702208e+002	9.065508e+001	8.702208e+002	9.304570e+001	8.702208e+002	9.751292e+001	8.702208e+002	8.503574e+001
8.707029e+002	9.753162e+001	8.707029e+002	8.679485e+001	8.707029e+002	9.114201e+001	8.707029e+002	9.360643e+001	8.707029e+002	9.771883e+001	8.707029e+002	8.506976e+001
8.711850e+002	9.751375e+001	8.711850e+002	8.731941e+001	8.711850e+002	9.159632e+001	8.711850e+002	9.412885e+001	8.711850e+002	9.790848e+001	8.711850e+002	8.510538e+001
8.716671e+002	9.749294e+001	8.716671e+002	8.779568e+001	8.716671e+002	9.200763e+001	8.716671e+002	9.459901e+001	8.716671e+002	9.807632e+001	8.716671e+002	8.514235e+001
8.721492e+002	9.746915e+001	8.721492e+002	8.820287e+001	8.721492e+002	9.235877e+001	8.721492e+002	9.499392e+001	8.721492e+002	9.821309e+001	8.721492e+002	8.518011e+001
8.726313e+002	9.744196e+001	8.726313e+002	8.856034e+001	8.726313e+002	9.266589e+001	8.726313e+002	9.533525e+001	8.726313e+002	9.832774e+001	8.726313e+002	8.521921e+001
8.731135e+002	9.741103e+001	8.731135e+002	8.887926e+001	8.731135e+002	9.293838e+001	8.731135e+002	9.563558e+001	8.731135e+002	9.842558e+001	8.731135e+002	8.525995e+001
8.735956e+002	9.737621e+001	8.735956e+002	8.916353e+001	8.735956e+002	9.317933e+001	8.735956e+002	9.589903e+001	8.735956e+002	9.850839e+001	8.735956e+002	8.530238e+001
8.740777e+002	9.733738e+001	8.740777e+002	8.942153e+001	8.740777e+002	9.339547e+001	8.740777e+002	9.613446e+001	8.740777e+002	9.857986e+001	8.740777e+002	8.534663e+001
8.745598e+002	9.729401e+001	8.745598e+002	8.965073e+001	8.745598e+002	9.358533e+001	8.745598e+002	9.634014e+001	8.745598e+002	9.863952e+001	8.745598e+002	8.539285e+001
8.750419e+002	9.724574e+001	8.750419e+002	8.985089e+001	8.750419e+002	9.374895e+001	8.750419e+002	9.651620e+001	8.750419e+002	9.868755e+001	8.750419e+002	8.544112e+001
8.755240e+002	9.719178e+001	8.755240e+002	9.002357e+001	8.755240e+002	9.388856e+001	8.755240e+002	9.666592e+001	8.755240e+002	9.872556e+001	8.755240e+002	8.549183e+001
8.760062e+002	9.713091e+001	8.760062e+002	9.016894e+001	8.760062e+002	9.400597e+001	8.760062e+002	9.679243e+001	8.760062e+002	9.875519e+001	8.760062e+002	8.554557e+001
8.764883e+002	9.706416e+001	8.764883e+002	9.029090e+001	8.764883e+002	9.410243e+001	8.764883e+002	9.689655e+001	8.764883e+002	9.877659e+001	8.764883e+002	8.560172e+001
8.769704e+002	9.699212e+001	8.769704e+002	9.039281e+001	8.769704e+002	9.417938e+001	8.769704e+002	9.697978e+001	8.769704e+002	9.879034e+001	8.769704e+002	8.565988e+001
8.774525e+002	9.691487e+001	8.774525e+002	9.047637e+001	8.774525e+002	9.423802e+001	8.774525e+002	9.704337e+001	8.774525e+002	9.879692e+001	8.774525e+002	8.571988e+001
8.779346e+002	9.683272e+001	8.779346e+002	9.054293e+001	8.779346e+002	9.427921e+001	8.779346e+002	9.708788e+001	8.779346e+002	9.879651e+001	8.779346e+002	8.578139e+001
8.784167e+002	9.674565e+001	8.784167e+002	9.059689e+001	8.784167e+002	9.430539e+001	8.784167e+002	9.711688e+001	8.784167e+002	9.879077e+001	8.784167e+002	8.584449e+001
8.788989e+002	9.665365e+001	8.788989e+002	9.064108e+001	8.788989e+002	9.431836e+001	8.788989e+002	9.713277e+001	8.788989e+002	9.878079e+001	8.788989e+002	8.590913e+001
8.793810e+002	9.655702e+001	8.793810e+002	9.068155e+001	8.793810e+002	9.432097e+001	8.793810e+002	9.713961e+001	8.793810e+002	9.876846e+001	8.793810e+002	8.597528e+001
8.798631e+002	9.645628e+001	8.798631e+002	9.072753e+001	8.798631e+002	9.431725e+001	8.798631e+002	9.714351e+001	8.798631e+002	9.875660e+001	8.798631e+002	8.604293e+001
8.803452e+002	9.635085e+001	8.803452e+002	9.077232e+001	8.803452e+002	9.430540e+001	8.803452e+002	9.714080e+001	8.803452e+002	9.874342e+001	8.803452e+002	8.611185e+001
8.808273e+002	9.624039e+001	8.808273e+002	9.081248e+001	8.808273e+002	9.428483e+001	8.808273e+002	9.712980e+001	8.808273e+002	9.872805e+001	8.808273e+002	8.618187e+001
8.813094e+002	9.612482e+001	8.813094e+002	9.084750e+001	8.813094e+002	9.425606e+001	8.813094e+002	9.711058e+001	8.813094e+002	9.871049e+001	8.813094e+002	8.625281e+001
8.817916e+002	9.600395e+001	8.817916e+002	9.087504e+001	8.817916e+002	9.421896e+001	8.817916e+002	9.708213e+001	8.817916e+002	9.869016e+001	8.817916e+002	8.632439e+001
8.822737e+002	9.587766e+001	8.822737e+002	9.089705e+001	8.822737e+002	9.417480e+001	8.822737e+002	9.704613e+001	8.822737e+002	9.866782e+001	8.822737e+002	8.639671e+001
8.827558e+002	9.574588e+001	8.827558e+002	9.091460e+001	8.827558e+002	9.412457e+001	8.827558e+002	9.700372e+001	8.827558e+002	9.864397e+001	8.827558e+002	8.646969e+001
8.832379e+002	9.560832e+001	8.832379e+002	9.092796e+001	8.832379e+002	9.406883e+001	8.832379e+002	9.695560e+001	8.832379e+002	9.861889e+001	8.832379e+002	8.654350e+001
8.837200e+002	9.546457e+001	8.837200e+002	9.093791e+001	8.837200e+002	9.400817e+001	8.837200e+002	9.690289e+001	8.837200e+002	9.859309e+001	8.837200e+002	8.661858e+001
8.842021e+002	9.531496e+001	8.842021e+002	9.094408e+001	8.842021e+002	9.394360e+001	8.842021e+002	9.684555e+001	8.842021e+002	9.856644e+001	8.842021e+002	8.669408e+001
8.846843e+002	9.515960e+001	8.846843e+002	9.094634e+001	8.846843e+002	9.387611e+001	8.846843e+002	9.678370e+001	8.846843e+002	9.853895e+001	8.846843e+002	8.676942e+001
8.851664e+002	9.499870e+001	8.851664e+002	9.094482e+001	8.851664e+002	9.380627e+001	8.851664e+002	9.671780e+001	8.851664e+002	9.851071e+001	8.851664e+002	8.684431e+001
8.856485e+002	9.483273e+001	8.856485e+002	9.093961e+001	8.856485e+002	9.373442e+001	8.856485e+002	9.664829e+001	8.856485e+002	9.848180e+001	8.856485e+002	8.691843e+001
8.861306e+002	9.466104e+001	8.861306e+002	9.093074e+001	8.861306e+002	9.366225e+001	8.861306e+002	9.657547e+001	8.861306e+002	9.845238e+001	8.861306e+002	8.699138e+001
8.866127e+002	9.448344e+001	8.866127e+002	9.091831e+001	8.866127e+002	9.359082e+001	8.866127e+002	9.649977e+001	8.866127e+002	9.842265e+001	8.866127e+002	8.706287e+001
8.870948e+002	9.429911e+001	8.870948e+002	9.090212e+001	8.870948e+002	9.352232e+001	8.870948e+002	9.642126e+001	8.870948e+002	9.839269e+001	8.870948e+002	8.713225e+001
8.875770e+002	9.410644e+001	8.875770e+002	9.088167e+001	8.875770e+002	9.346012e+001	8.875770e+002	9.633968e+001	8.875770e+002	9.836260e+001	8.875770e+002	8.719857e+001
8.880591e+002	9.390749e+001	8.880591e+002	9.085789e+001	8.880591e+002	9.340175e+001	8.880591e+002	9.625639e+001	8.880591e+002	9.833260e+001	8.880591e+002	8.726240e+001
8.885412e+002	9.370348e+001	8.885412e+002	9.083145e+001	8.885412e+002	9.334593e+001	8.885412e+002	9.617242e+001	8.885412e+002	9.830289e+001	8.885412e+002	8.732401e+001
8.890233e+002	9.349525e+001	8.890233e+002	9.080268e+001	8.890233e+002	9.329244e+001	8.890233e+002	9.608842e+001	8.890233e+002	9.827361e+001	8.890233e+002	8.738334e+001
8.895054e+002	9.328413e+001	8.895054e+002	9.077203e+001	8.895054e+002	9.324043e+001	8.895054e+002	9.600512e+001	8.895054e+002	9.824493e+001	8.895054e+002	8.744051e+001
8.899875e+002	9.306967e+001	8.899875e+002	9.073981e+001	8.899875e+002	9.319057e+001	8.899875e+002	9.592327e+001	8.899875e+002	9.821703e+001	8.899875e+002	8.749533e+001
8.904697e+002	9.285197e+001	8.904697e+002	9.070631e+001	8.904697e+002	9.314325e+001	8.904697e+002	9.584354e+001	8.904697e+002	9.819012e+001	8.904697e+002	8.754765e+001
8.909518e+002	9.263066e+001	8.909518e+002	9.067210e+001	8.909518e+002	9.309856e+001	8.909518e+002	9.576698e+001	8.909518e+002	9.816441e+001	8.909518e+002	8.759748e+001
8.914339e+002	9.240456e+001	8.914339e+002	9.063788e+001	8.914339e+002	9.305677e+001	8.914339e+002	9.569498e+001	8.914339e+002	9.814024e+001	8.914339e+002	8.764485e+001
8.919160e+002	9.217622e+001	8.919160e+002	9.060343e+001	8.919160e+002	9.301772e+001	8.919160e+002	9.562725e+001	8.919160e+002	9.811755e+001	8.919160e+002	8.768951e+001
8.923981e+002	9.194745e+001	8.923981e+002	9.056875e+001	8.923981e+002	9.298128e+001	8.923981e+002	9.556387e+001	8.923981e+002	9.809644e+001	8.923981e+002	8.773123e+001
8.928802e+002	9.171937e+001	8.928802e+002	9.053397e+001	8.928802e+002	9.294765e+001	8.928802e+002	9.550501e+001	8.928802e+002	9.807689e+001	8.928802e+002	8.776988e+001
8.933624e+002	9.149350e+001	8.933624e+002	9.049915e+001	8.933624e+002	9.291715e+001	8.933624e+002	9.545052e+001	8.933624e+002	9.805885e+001	8.933624e+002	8.780530e+001
8.938445e+002	9.127038e+001	8.938445e+002	9.046455e+001	8.938445e+002	9.288926e+001	8.938445e+002	9.540154e+001	8.938445e+002	9.804270e+001	8.938445e+002	8.783734e+001
8.943266e+002	9.105075e+001	8.943266e+002	9.043043e+001	8.943266e+002	9.286383e+001	8.943266e+002	9.535876e+001	8.943266e+002	9.802865e+001	8.943266e+002	8.786588e+001
8.948087e+002	9.083557e+001	8.948087e+002	9.039698e+001	8.948087e+002	9.284000e+001	8.948087e+002	9.532342e+001	8.948087e+002	9.801717e+001	8.948087e+002	8.789072e+001
8.952908e+002	9.062567e+001	8.952908e+002	9.036442e+001	8.952908e+002	9.281611e+001	8.952908e+002	9.529751e+001	8.952908e+002	9.800905e+001	8.952908e+002	8.791162e+001
8.957729e+002	9.042208e+001	8.957729e+002	9.033290e+001	8.957729e+002	9.279436e+001	8.957729e+002	9.527946e+001	8.957729e+002	9.800354e+001	8.957729e+002	8.792860e+001
8.962551e+002	9.022585e+001	8.962551e+002	9.030264e+001	8.962551e+002	9.277624e+001	8.962551e+002	9.526842e+001	8.962551e+002	9.800020e+001	8.962551e+002	8.794157e+001
8.967372e+002	9.003772e+001	8.967372e+002	9.027374e+001	8.967372e+002	9.276218e+001	8.967372e+002	9.526415e+001	8.967372e+002	9.799891e+001	8.967372e+002	8.795050e+001
8.972193e+002	8.985816e+001	8.972193e+002	9.024622e+001	8.972193e+002	9.275285e+001	8.972193e+002	9.526591e+001	8.972193e+002	9.799940e+001	8.972193e+002	8.795551e+001
8.977014e+002	8.968890e+001	8.977014e+002	9.022052e+001	8.977014e+002	9.274915e+001	8.977014e+002	9.527429e+001	8.977014e+002	9.800166e+001	8.977014e+002	8.795617e+001
8.981835e+002	8.953111e+001	8.981835e+002	9.019694e+001	8.981835e+002	9.275168e+001	8.981835e+002	9.528948e+001	8.981835e+002	9.800564e+001	8.981835e+002	8.795230e+001
8.986656e+002	8.938690e+001	8.986656e+002	9.017603e+001	8.986656e+002	9.276218e+001	8.986656e+002	9.531178e+001	8.986656e+002	9.801109e+001	8.986656e+002	8.794338e+001
8.991478e+002	8.925946e+001	8.991478e+002	9.015873e+001	8.991478e+002	9.278341e+001	8.991478e+002	9.534184e+001	8.991478e+002	9.801762e+001	8.991478e+002	8.792850e+001
8.996299e+002	8.914687e+001	8.996299e+002	9.014428e+001	8.996299e+002	9.281300e+001	8.996299e+002	9.537879e+001	8.996299e+002	9.802555e+001	8.996299e+002	8.790858e+001
9.001120e+002	8.904832e+001	9.001120e+002	9.013223e+001	9.001120e+002	9.284968e+001	9.001120e+002	9.542209e+001	9.001120e+002	9.803507e+001	9.001120e+002	8.788417e+001
9.005941e+002	8.896370e+001	9.005941e+002	9.012256e+001	9.005941e+002	9.289291e+001	9.005941e+002	9.547134e+001	9.005941e+002	9.804615e+001	9.005941e+002	8.785541e+001
9.010762e+002	8.889222e+001	9.010762e+002	9.011517e+001	9.010762e+002	9.294144e+001	9.010762e+002	9.552589e+001	9.010762e+002	9.805869e+001	9.010762e+002	8.782256e+001
9.015583e+002	8.883521e+001	9.015583e+002	9.010990e+001	9.015583e+002	9.299617e+001	9.015583e+002	9.558602e+001	9.015583e+002	9.807297e+001	9.015583e+002	8.778578e+001
9.020405e+002	8.879341e+001	9.020405e+002	9.010670e+001	9.020405e+002	9.305739e+001	9.020405e+002	9.565173e+001	9.020405e+002	9.808902e+001	9.020405e+002	8.774521e+001
9.025226e+002	8.876788e+001	9.025226e+002	9.010507e+001	9.025226e+002	9.312571e+001	9.025226e+002	9.572331e+001	9.025226e+002	9.810735e+001	9.025226e+002	8.770131e+001
9.030047e+002	8.876052e+001	9.030047e+002	9.010412e+001	9.030047e+002	9.320258e+001	9.030047e+002	9.580161e+001	9.030047e+002	9.812881e+001	9.030047e+002	8.765486e+001
9.034868e+002	8.876960e+001	9.034868e+002	9.010493e+001	9.034868e+002	9.328584e+001	9.034868e+002	9.588507e+001	9.034868e+002	9.815231e+001	9.034868e+002	8.760516e+001
9.039689e+002	8.879421e+001	9.039689e+002	9.010820e+001	9.039689e+002	9.337408e+001	9.039689e+002	9.597263e+001	9.039689e+002	9.817714e+001	9.039689e+002	8.755173e+001
9.044510e+002	8.883385e+001	9.044510e+002	9.011421e+001	9.044510e+002	9.346662e+001	9.044510e+002	9.606374e+001	9.044510e+002	9.820303e+001	9.044510e+002	8.749455e+001
9.049332e+002	8.888746e+001	9.049332e+002	9.012347e+001	9.049332e+002	9.356248e+001	9.049332e+002	9.615772e+001	9.049332e+002	9.822957e+001	9.049332e+002	8.743354e+001
9.054153e+002	8.895585e+001	9.054153e+002	9.013606e+001	9.054153e+002	9.366115e+001	9.054153e+002	9.625401e+001	9.054153e+002	9.825649e+001	9.054153e+002	8.736842e+001
9.058974e+002	8.903922e+001	9.058974e+002	9.015213e+001	9.058974e+002	9.376217e+001	9.058974e+002	9.635212e+001	9.058974e+002	9.828358e+001	9.058974e+002	8.729907e+001
9.063795e+002	8.913830e+001	9.063795e+002	9.017202e+001	9.063795e+002	9.386453e+001	9.063795e+002	9.645110e+001	9.063795e+002	9.831027e+001	9.063795e+002	8.722491e+001
9.068616e+002	8.925463e+001	9.068616e+002	9.019609e+001	9.068616e+002	9.396694e+001	9.068616e+002	9.654966e+001	9.068616e+002	9.833572e+001	9.068616e+002	8.714489e+001
9.073438e+002	8.938591e+001	9.073438e+002	9.022437e+001	9.073438e+002	9.406975e+001	9.073438e+002	9.664832e+001	9.073438e+002	9.836047e+001	9.073438e+002	8.706018e+001
9.078259e+002	8.953063e+001	9.078259e+002	9.025700e+001	9.078259e+002	9.417286e+001	9.078259e+002	9.674718e+001	9.078259e+002	9.838474e+001	9.078259e+002	8.697153e+001
9.083080e+002	8.968787e+001	9.083080e+002	9.029402e+001	9.083080e+002	9.427625e+001	9.083080e+002	9.684615e+001	9.083080e+002	9.840856e+001	9.083080e+002	8.687922e+001
9.087901e+002	8.985619e+001	9.087901e+002	9.033539e+001	9.087901e+002	9.438031e+001	9.087901e+002	9.694531e+001	9.087901e+002	9.843215e+001	9.087901e+002	8.678379e+001
9.092722e+002	9.003570e+001	9.092722e+002	9.038164e+001	9.092722e+002	9.448365e+001	9.092722e+002	9.704406e+001	9.092722e+002	9.845521e+001	9.092722e+002	8.668530e+001
9.097543e+002	9.022607e+001	9.097543e+002	9.043305e+001	9.097543e+002	9.458555e+001	9.097543e+002	9.714193e+001	9.097543e+002	9.847755e+001	9.097543e+002	8.658385e+001
9.102365e+002	9.042718e+001	9.102365e+002	9.049031e+001	9.102365e+002	9.468433e+001	9.102365e+002	9.723838e+001	9.102365e+002	9.849897e+001	9.102365e+002	8.647974e+001
9.107186e+002	9.063945e+001	9.107186e+002	9.055452e+001	9.107186e+002	9.477712e+001	9.107186e+002	9.733255e+001	9.107186e+002	9.851905e+001	9.107186e+002	8.637328e+001
9.112007e+002	9.086092e+001	9.112007e+002	9.062466e+001	9.112007e+002	9.486677e+001	9.112007e+002	9.742491e+001	9.112007e+002	9.853816e+001	9.112007e+002	8.626455e+001
9.116828e+002	9.109013e+001	9.116828e+002	9.070020e+001	9.116828e+002	9.495499e+001	9.116828e+002	9.751568e+001	9.116828e+002	9.855651e+001	9.116828e+002	8.615367e+001
9.121649e+002	9.132596e+001	9.121649e+002	9.078080e+001	9.121649e+002	9.504221e+001	9.121649e+002	9.760480e+001	9.121649e+002	9.857413e+001	9.121649e+002	8.604082e+001
9.126470e+002	9.156696e+001	9.126470e+002	9.086583e+001	9.126470e+002	9.512936e+001	9.126470e+002	9.769229e+001	9.126470e+002	9.859108e+001	9.126470e+002	8.592610e+001
9.131292e+002	9.181270e+001	9.131292e+002	9.095580e+001	9.131292e+002	9.521678e+001	9.131292e+002	9.777805e+001	9.131292e+002	9.860745e+001	9.131292e+002	8.580976e+001
9.136113e+002	9.206245e+001	9.136113e+002	9.105085e+001	9.136113e+002	9.530469e+001	9.136113e+002	9.786191e+001	9.136113e+002	9.862328e+001	9.136113e+002	8.569198e+001
9.140934e+002	9.231562e+001	9.140934e+002	9.115149e+001	9.140934e+002	9.539431e+001	9.140934e+002	9.794395e+001	9.140934e+002	9.863879e+001	9.140934e+002	8.557298e+001
9.145755e+002	9.257203e+001	9.145755e+002	9.125880e+001	9.145755e+002	9.548750e+001	9.145755e+002	9.802435e+001	9.145755e+002	9.865440e+001	9.145755e+002	8.545301e+001
9.150576e+002	9.282982e+001	9.150576e+002	9.137120e+001	9.150576e+002	9.558265e+001	9.150576e+002	9.810265e+001	9.150576e+002	9.866964e+001	9.150576e+002	8.533217e+001
9.155397e+002	9.308739e+001	9.155397e+002	9.148759e+001	9.155397e+002	9.567892e+001	9.155397e+002	9.817844e+001	9.155397e+002	9.868422e+001	9.155397e+002	8.521056e+001
9.160219e+002	9.334381e+001	9.160219e+002	9.160755e+001	9.160219e+002	9.577595e+001	9.160219e+002	9.825166e+001	9.160219e+002	9.869808e+001	9.160219e+002	8.508835e+001
9.165040e+002	9.359828e+001	9.165040e+002	9.173051e+001	9.165040e+002	9.587295e+001	9.165040e+002	9.832233e+001	9.165040e+002	9.871113e+001	9.165040e+002	8.496574e+001
9.169861e+002	9.384886e+001	9.169861e+002	9.185588e+001	9.169861e+002	9.597043e+001	9.169861e+002	9.838982e+001	9.169861e+002	9.872315e+001	9.169861e+002	8.484282e+001
9.174682e+002	9.409425e+001	9.174682e+002	9.198322e+001	9.174682e+002	9.606856e+001	9.174682e+002	9.845380e+001	9.174682e+002	9.873405e+001	9.174682e+002	8.471970e+001
9.179503e+002	9.433186e+001	9.179503e+002	9.211138e+001	9.179503e+002	9.616762e+001	9.179503e+002	9.851328e+001	9.179503e+002	9.874344e+001	9.179503e+002	8.459639e+001
9.184324e+002	9.455795e+001	9.184324e+002	9.223872e+001	9.184324e+002	9.626830e+001	9.184324e+002	9.856663e+001	9.184324e+002	9.875068e+001	9.184324e+002	8.447276e+001
9.189146e+002	9.477476e+001	9.189146e+002	9.236642e+001	9.189146e+002	9.636949e+001	9.189146e+002	9.861553e+001	9.189146e+002	9.875639e+001	9.189146e+002	8.434933e+001
9.193967e+002	9.498328e+001	9.193967e+002	9.249511e+001	9.193967e+002	9.647044e+001	9.193967e+002	9.866103e+001	9.193967e+002	9.876099e+001	9.193967e+002	8.422655e+001
9.198788e+002	9.518363e+001	9.198788e+002	9.262474e+001	9.198788e+002	9.657080e+001	9.198788e+002	9.870344e+001	9.198788e+002	9.876458e+001	9.198788e+002	8.410458e+001
9.203609e+002	9.537681e+001	9.203609e+002	9.275551e+001	9.203609e+002	9.667012e+001	9.203609e+002	9.874348e+001	9.203609e+002	9.876746e+001	9.203609e+002	8.398368e+001
9.208430e+002	9.556115e+001	9.208430e+002	9.288741e+001	9.208430e+002	9.676801e+001	9.208430e+002	9.878116e+001	9.208430e+002	9.876958e+001	9.208430e+002	8.386421e+001
9.213251e+002	9.573579e+001	9.213251e+002	9.302035e+001	9.213251e+002	9.686420e+001	9.213251e+002	9.881662e+001	9.213251e+002	9.877097e+001	9.213251e+002	8.374646e+001
9.218073e+002	9.589935e+001	9.218073e+002	9.315481e+001	9.218073e+002	9.695802e+001	9.218073e+002	9.885031e+001	9.218073e+002	9.877177e+001	9.218073e+002	8.363099e+001
9.222894e+002	9.604942e+001	9.222894e+002	9.329168e+001	9.222894e+002	9.704854e+001	9.222894e+002	9.888284e+001	9.222894e+002	9.877209e+001	9.222894e+002	8.351864e+001
9.227715e+002	9.618825e+001	9.227715e+002	9.342966e+001	9.227715e+002	9.713623e+001	9.227715e+002	9.891396e+001	9.227715e+002	9.877196e+001	9.227715e+002	8.340889e+001
9.232536e+002	9.631711e+001	9.232536e+002	9.356794e+001	9.232536e+002	9.722118e+001	9.232536e+002	9.894363e+001	9.232536e+002	9.877142e+001	9.232536e+002	8.330148e+001
9.237357e+002	9.643652e+001	9.237357e+002	9.370605e+001	9.237357e+002	9.730355e+001	9.237357e+002	9.897192e+001	9.237357e+002	9.877053e+001	9.237357e+002	8.319643e+001
9.242178e+002	9.654761e+001	9.242178e+002	9.384330e+001	9.242178e+002	9.738383e+001	9.242178e+002	9.899889e+001	9.242178e+002	9.876927e+001	9.242178e+002	8.309362e+001
9.247000e+002	9.664983e+001	9.247000e+002	9.397960e+001	9.247000e+002	9.746103e+001	9.247000e+002	9.902467e+001	9.247000e+002	9.876781e+001	9.247000e+002	8.299323e+001
9.251821e+002	9.674309e+001	9.251821e+002	9.411471e+001	9.251821e+002	9.753472e+001	9.251821e+002	9.904944e+001	9.251821e+002	9.876625e+001	9.251821e+002	8.289535e+001
9.256642e+002	9.682719e+001	9.256642e+002	9.424831e+001	9.256642e+002	9.760369e+001	9.256642e+002	9.907320e+001	9.256642e+002	9.876479e+001	9.256642e+002	8.280001e+001
9.261463e+002	9.690147e+001	9.261463e+002	9.438012e+001	9.261463e+002	9.766578e+001	9.261463e+002	9.909598e+001	9.261463e+002	9.876373e+001	9.261463e+002	8.270717e+001
9.266284e+002	9.696725e+001	9.266284e+002	9.450973e+001	9.266284e+002	9.772343e+001	9.266284e+002	9.911806e+001	9.266284e+002	9.876284e+001	9.266284e+002	8.261702e+001
9.271105e+002	9.702551e+001	9.271105e+002	9.463670e+001	9.271105e+002	9.777825e+001	9.271105e+002	9.913972e+001	9.271105e+002	9.876199e+001	9.271105e+002	8.252974e+001
9.275927e+002	9.707673e+001	9.275927e+002	9.476077e+001	9.275927e+002	9.783069e+001	9.275927e+002	9.916106e+001	9.275927e+002	9.876110e+001	9.275927e+002	8.244538e+001
9.280748e+002	9.712158e+001	9.280748e+002	9.488176e+001	9.280748e+002	9.788153e+001	9.280748e+002	9.918211e+001	9.280748e+002	9.876003e+001	9.280748e+002	8.236393e+001
9.285569e+002	9.716051e+001	9.285569e+002	9.499899e+001	9.285569e+002	9.793141e+001	9.285569e+002	9.920332e+001	9.285569e+002	9.875893e+001	9.285569e+002	8.228569e+001
9.290390e+002	9.719393e+001	9.290390e+002	9.511203e+001	9.290390e+002	9.798076e+001	9.290390e+002	9.922492e+001	9.290390e+002	9.875789e+001	9.290390e+002	8.221082e+001
9.295211e+002	9.722259e+001	9.295211e+002	9.521999e+001	9.295211e+002	9.803107e+001	9.295211e+002	9.924757e+001	9.295211e+002	9.875709e+001	9.295211e+002	8.213974e+001
9.300032e+002	9.724740e+001	9.300032e+002	9.532157e+001	9.300032e+002	9.808462e+001	9.300032e+002	9.927230e+001	9.300032e+002	9.875689e+001	9.300032e+002	8.207317e+001
9.304854e+002	9.726823e+001	9.304854e+002	9.541763e+001	9.304854e+002	9.813946e+001	9.304854e+002	9.929816e+001	9.304854e+002	9.875681e+001	9.304854e+002	8.201041e+001
9.309675e+002	9.728516e+001	9.309675e+002	9.550857e+001	9.309675e+002	9.819456e+001	9.309675e+002	9.932461e+001	9.309675e+002	9.875652e+001	9.309675e+002	8.195107e+001
9.314496e+002	9.729845e+001	9.314496e+002	9.559452e+001	9.314496e+002	9.824954e+001	9.314496e+002	9.935146e+001	9.314496e+002	9.875596e+001	9.314496e+002	8.189498e+001
9.319317e+002	9.730817e+001	9.319317e+002	9.567595e+001	9.319317e+002	9.830346e+001	9.319317e+002	9.937835e+001	9.319317e+002	9.875503e+001	9.319317e+002	8.184176e+001
9.324138e+002	9.731487e+001	9.324138e+002	9.575220e+001	9.324138e+002	9.835694e+001	9.324138e+002	9.940536e+001	9.324138e+002	9.875345e+001	9.324138e+002	8.179159e+001
9.328959e+002	9.731896e+001	9.328959e+002	9.582301e+001	9.328959e+002	9.841019e+001	9.328959e+002	9.943251e+001	9.328959e+002	9.875108e+001	9.328959e+002	8.174451e+001
9.333781e+002	9.732094e+001	9.333781e+002	9.588780e+001	9.333781e+002	9.846352e+001	9.333781e+002	9.945967e+001	9.333781e+002	9.874740e+001	9.333781e+002	8.170061e+001
9.338602e+002	9.732144e+001	9.338602e+002	9.594551e+001	9.338602e+002	9.851772e+001	9.338602e+002	9.948672e+001	9.338602e+002	9.874158e+001	9.338602e+002	8.166018e+001
9.343423e+002	9.732038e+001	9.343423e+002	9.599731e+001	9.343423e+002	9.857159e+001	9.343423e+002	9.951362e+001	9.343423e+002	9.873447e+001	9.343423e+002	8.162267e+001
9.348244e+002	9.731783e+001	9.348244e+002	9.604394e+001	9.348244e+002	9.862426e+001	9.348244e+002	9.954033e+001	9.348244e+002	9.872653e+001	9.348244e+002	8.158771e+001
9.353065e+002	9.731393e+001	9.353065e+002	9.608566e+001	9.353065e+002	9.867538e+001	9.353065e+002	9.956678e+001	9.353065e+002	9.871790e+001	9.353065e+002	8.155507e+001
9.357886e+002	9.730863e+001	9.357886e+002	9.612299e+001	9.357886e+002	9.872443e+001	9.357886e+002	9.959286e+001	9.357886e+002	9.870879e+001	9.357886e+002	8.152446e+001
9.362708e+002	9.730249e+001	9.362708e+002	9.615599e+001	9.362708e+002	9.877103e+001	9.362708e+002	9.961855e+001	9.362708e+002	9.869936e+001	9.362708e+002	8.149574e+001
9.367529e+002	9.729585e+001	9.367529e+002	9.618476e+001	9.367529e+002	9.881483e+001	9.367529e+002	9.964383e+001	9.367529e+002	9.868973e+001	9.367529e+002	8.146877e+001
9.372350e+002	9.728933e+001	9.372350e+002	9.620965e+001	9.372350e+002	9.885506e+001	9.372350e+002	9.966871e+001	9.372350e+002	9.868037e+001	9.372350e+002	8.144332e+001
9.377171e+002	9.728387e+001	9.377171e+002	9.623103e+001	9.377171e+002	9.889064e+001	9.377171e+002	9.969335e+001	9.377171e+002	9.867207e+001	9.377171e+002	8.141911e+001
9.381992e+002	9.727878e+001	9.381992e+002	9.624885e+001	9.381992e+002	9.892217e+001	9.381992e+002	9.971741e+001	9.381992e+002	9.866404e+001	9.381992e+002	8.139608e+001
9.386813e+002	9.727370e+001	9.386813e+002	9.626317e+001	9.386813e+002	9.894987e+001	9.386813e+002	9.974068e+001	9.386813e+002	9.865585e+001	9.386813e+002	8.137409e+001
9.391635e+002	9.726858e+001	9.391635e+002	9.627409e+001	9.391635e+002	9.897387e+001	9.391635e+002	9.976295e+001	9.391635e+002	9.864729e+001	9.391635e+002	8.135299e+001
9.396456e+002	9.726311e+001	9.396456e+002	9.628163e+001	9.396456e+002	9.899466e+001	9.396456e+002	9.978387e+001	9.396456e+002	9.863799e+001	9.396456e+002	8.133253e+001
9.401277e+002	9.725758e+001	9.401277e+002	9.628606e+001	9.401277e+002	9.901137e+001	9.401277e+002	9.980357e+001	9.401277e+002	9.862806e+001	9.401277e+002	8.131269e+001
9.406098e+002	9.725211e+001	9.406098e+002	9.628755e+001	9.406098e+002	9.902361e+001	9.406098e+002	9.982202e+001	9.406098e+002	9.861752e+001	9.406098e+002	8.129333e+001
9.410919e+002	9.724683e+001	9.410919e+002	9.628634e+001	9.410919e+002	9.903042e+001	9.410919e+002	9.983939e+001	9.410919e+002	9.860642e+001	9.410919e+002	8.127453e+001
9.415740e+002	9.724201e+001	9.415740e+002	9.628276e+001	9.415740e+002	9.903004e+001	9.415740e+002	9.985615e+001	9.415740e+002	9.859492e+001	9.415740e+002	8.125650e+001
9.420562e+002	9.723737e+001	9.420562e+002	9.627672e+001	9.420562e+002	9.902444e+001	9.420562e+002	9.987139e+001	9.420562e+002	9.858259e+001	9.420562e+002	8.123859e+001
9.425383e+002	9.723277e+001	9.425383e+002	9.626819e+001	9.425383e+002	9.901487e+001	9.425383e+002	9.988450e+001	9.425383e+002	9.856905e+001	9.425383e+002	8.122028e+001
9.430204e+002	9.722804e+001	9.430204e+002	9.625724e+001	9.430204e+002	9.900169e+001	9.430204e+002	9.989520e+001	9.430204e+002	9.855423e+001	9.430204e+002	8.120132e+001
9.435025e+002	9.722301e+001	9.435025e+002	9.624387e+001	9.435025e+002	9.898553e+001	9.435025e+002	9.990317e+001	9.435025e+002	9.853807e+001	9.435025e+002	8.118147e+001
9.439846e+002	9.721781e+001	9.439846e+002	9.622823e+001	9.439846e+002	9.896687e+001	9.439846e+002	9.990792e+001	9.439846e+002	9.852009e+001	9.439846e+002	8.116026e+001
9.444667e+002	9.721250e+001	9.444667e+002	9.621048e+001	9.444667e+002	9.894600e+001	9.444667e+002	9.990916e+001	9.444667e+002	9.850005e+001	9.444667e+002	8.113740e+001
9.449489e+002	9.720728e+001	9.449489e+002	9.619074e+001	9.449489e+002	9.892401e+001	9.449489e+002	9.990616e+001	9.449489e+002	9.847720e+001	9.449489e+002	8.111222e+001
9.454310e+002	9.720255e+001	9.454310e+002	9.616927e+001	9.454310e+002	9.890259e+001	9.454310e+002	9.989778e+001	9.454310e+002	9.845036e+001	9.454310e+002	8.108376e+001
9.459131e+002	9.719771e+001	9.459131e+002	9.614594e+001	9.459131e+002	9.888033e+001	9.459131e+002	9.988479e+001	9.459131e+002	9.842068e+001	9.459131e+002	8.105262e+001
9.463952e+002	9.719227e+001	9.463952e+002	9.612074e+001	9.463952e+002	9.885652e+001	9.463952e+002	9.986752e+001	9.463952e+002	9.838883e+001	9.463952e+002	8.101913e+001
9.468773e+002	9.718610e+001	9.468773e+002	9.609377e+001	9.468773e+002	9.883093e+001	9.468773e+002	9.984608e+001	9.468773e+002	9.835500e+001	9.468773e+002	8.098328e+001
9.473594e+002	9.717901e+001	9.473594e+002	9.606517e+001	9.473594e+002	9.880300e+001	9.473594e+002	9.982085e+001	9.473594e+002	9.831957e+001	9.473594e+002	8.094530e+001
9.478416e+002	9.717065e+001	9.478416e+002	9.603477e+001	9.478416e+002	9.877304e+001	9.478416e+002	9.979133e+001	9.478416e+002	9.828258e+001	9.478416e+002	8.090491e+001
9.483237e+002	9.716083e+001	9.483237e+002	9.600256e+001	9.483237e+002	9.874120e+001	9.483237e+002	9.975728e+001	9.483237e+002	9.824410e+001	9.483237e+002	8.086195e+001
9.488058e+002	9.714894e+001	9.488058e+002	9.596819e+001	9.488058e+002	9.870752e+001	9.488058e+002	9.971828e+001	9.488058e+002	9.820451e+001	9.488058e+002	8.081628e+001
9.492879e+002	9.713406e+001	9.492879e+002	9.593100e+001	9.492879e+002	9.867222e+001	9.492879e+002	9.967354e+001	9.492879e+002	9.816435e+001	9.492879e+002	8.076772e+001
9.497700e+002	9.711697e+001	9.497700e+002	9.589194e+001	9.497700e+002	9.863492e+001	9.497700e+002	9.962392e+001	9.497700e+002	9.812320e+001	9.497700e+002	8.071635e+001
9.502521e+002	9.709809e+001	9.502521e+002	9.585172e+001	9.502521e+002	9.859531e+001	9.502521e+002	9.956998e+001	9.502521e+002	9.808081e+001	9.502521e+002	8.066219e+001
9.507343e+002	9.707762e+001	9.507343e+002	9.581055e+001	9.507343e+002	9.855338e+001	9.507343e+002	9.951195e+001	9.507343e+002	9.803716e+001	9.507343e+002	8.060532e+001
9.512164e+002	9.705598e+001	9.512164e+002	9.576874e+001	9.512164e+002	9.850922e+001	9.512164e+002	9.945036e+001	9.512164e+002	9.799215e+001	9.512164e+002	8.054594e+001
9.516985e+002	9.703285e+001	9.516985e+002	9.572675e+001	9.516985e+002	9.846229e+001	9.516985e+002	9.938503e+001	9.516985e+002	9.794578e+001	9.516985e+002	8.048367e+001
9.521806e+002	9.700812e+001	9.521806e+002	9.568486e+001	9.521806e+002	9.841233e+001	9.521806e+002	9.931597e+001	9.521806e+002	9.789808e+001	9.521806e+002	8.041837e+001
9.526627e+002	9.698154e+001	9.526627e+002	9.564388e+001	9.526627e+002	9.835849e+001	9.526627e+002	9.924312e+001	9.526627e+002	9.784889e+001	9.526627e+002	8.034953e+001
9.531448e+002	9.695255e+001	9.531448e+002	9.560504e+001	9.531448e+002	9.829928e+001	9.531448e+002	9.916615e+001	9.531448e+002	9.779799e+001	9.531448e+002	8.027623e+001
9.536270e+002	9.692195e+001	9.536270e+002	9.556734e+001	9.536270e+002	9.823635e+001	9.536270e+002	9.908582e+001	9.536270e+002	9.774567e+001	9.536270e+002	8.019958e+001
9.541091e+002	9.689030e+001	9.541091e+002	9.553024e+001	9.541091e+002	9.817066e+001	9.541091e+002	9.900262e+001	9.541091e+002	9.769211e+001	9.541091e+002	8.012029e+001
9.545912e+002	9.685780e+001	9.545912e+002	9.549358e+001	9.545912e+002	9.810274e+001	9.545912e+002	9.891689e+001	9.545912e+002	9.763740e+001	9.545912e+002	8.003865e+001
9.550733e+002	9.682472e+001	9.550733e+002	9.545702e+001	9.550733e+002	9.803352e+001	9.550733e+002	9.882905e+001	9.550733e+002	9.758171e+001	9.550733e+002	7.995509e+001
9.555554e+002	9.679140e+001	9.555554e+002	9.542075e+001	9.555554e+002	9.796267e+001	9.555554e+002	9.873928e+001	9.555554e+002	9.752502e+001	9.555554e+002	7.986979e+001
9.560375e+002	9.675802e+001	9.560375e+002	9.538480e+001	9.560375e+002	9.789021e+001	9.560375e+002	9.864786e+001	9.560375e+002	9.746738e+001	9.560375e+002	7.978294e+001
9.565197e+002	9.672517e+001	9.565197e+002	9.534914e+001	9.565197e+002	9.781599e+001	9.565197e+002	9.855510e+001	9.565197e+002	9.740882e+001	9.565197e+002	7.969502e+001
9.570018e+002	9.669371e+001	9.570018e+002	9.531369e+001	9.570018e+002	9.773940e+001	9.570018e+002	9.846139e+001	9.570018e+002	9.734935e+001	9.570018e+002	7.960670e+001
9.574839e+002	9.666302e+001	9.574839e+002	9.527847e+001	9.574839e+002	9.766184e+001	9.574839e+002	9.836687e+001	9.574839e+002	9.728910e+001	9.574839e+002	7.951764e+001
9.579660e+002	9.663276e+001	9.579660e+002	9.524346e+001	9.579660e+002	9.758438e+001	9.579660e+002	9.827175e+001	9.579660e+002	9.722819e+001	9.579660e+002	7.942770e+001
9.584481e+002	9.660290e+001	9.584481e+002	9.520874e+001	9.584481e+002	9.750746e+001	9.584481e+002	9.817622e+001	9.584481e+002	9.716667e+001	9.584481e+002	7.933690e+001
9.589302e+002	9.657329e+001	9.589302e+002	9.517454e+001	9.589302e+002	9.743156e+001	9.589302e+002	9.808038e+001	9.589302e+002	9.710464e+001	9.589302e+002	7.924516e+001
9.594124e+002	9.654401e+001	9.594124e+002	9.514045e+001	9.594124e+002	9.735761e+001	9.594124e+002	9.798466e+001	9.594124e+002	9.704221e+001	9.594124e+002	7.915273e+001
9.598945e+002	9.651514e+001	9.598945e+002	9.510637e+001	9.598945e+002	9.728625e+001	9.598945e+002	9.788942e+001	9.598945e+002	9.697944e+001	9.598945e+002	7.905974e+001
9.603766e+002	9.648660e+001	9.603766e+002	9.507173e+001	9.603766e+002	9.721896e+001	9.603766e+002	9.779518e+001	9.603766e+002	9.691646e+001	9.603766e+002	7.896635e+001
9.608587e+002	9.645823e+001	9.608587e+002	9.503548e+001	9.608587e+002	9.715797e+001	9.608587e+002	9.770277e+001	9.608587e+002	9.685345e+001	9.608587e+002	7.887278e+001
9.613408e+002	9.643029e+001	9.613408e+002	9.499894e+001	9.613408e+002	9.710161e+001	9.613408e+002	9.761170e+001	9.613408e+002	9.679035e+001	9.613408e+002	7.877897e+001
9.618229e+002	9.640297e+001	9.618229e+002	9.496297e+001	9.618229e+002	9.704900e+001	9.618229e+002	9.752174e+001	9.618229e+002	9.672718e+001	9.618229e+002	7.868490e+001
9.623051e+002	9.637624e+001	9.623051e+002	9.492783e+001	9.623051e+002	9.699989e+001	9.623051e+002	9.743294e+001	9.623051e+002	9.666401e+001	9.623051e+002	7.859063e+001
9.627872e+002	9.634998e+001	9.627872e+002	9.489389e+001	9.627872e+002	9.695344e+001	9.627872e+002	9.734518e+001	9.627872e+002	9.660091e+001	9.627872e+002	7.849623e+001
9.632693e+002	9.632465e+001	9.632693e+002	9.486167e+001	9.632693e+002	9.691045e+001	9.632693e+002	9.725865e+001	9.632693e+002	9.653785e+001	9.632693e+002	7.840171e+001
9.637514e+002	9.630041e+001	9.637514e+002	9.483144e+001	9.637514e+002	9.687126e+001	9.637514e+002	9.717348e+001	9.637514e+002	9.647489e+001	9.637514e+002	7.830712e+001
9.642335e+002	9.627798e+001	9.642335e+002	9.480419e+001	9.642335e+002	9.683642e+001	9.642335e+002	9.708968e+001	9.642335e+002	9.641193e+001	9.642335e+002	7.821243e+001
9.647156e+002	9.625859e+001	9.647156e+002	9.478140e+001	9.647156e+002	9.680706e+001	9.647156e+002	9.700727e+001	9.647156e+002	9.634879e+001	9.647156e+002	7.811750e+001
9.651978e+002	9.624081e+001	9.651978e+002	9.476180e+001	9.651978e+002	9.678180e+001	9.651978e+002	9.692641e+001	9.651978e+002	9.628581e+001	9.651978e+002	7.802264e+001
9.656799e+002	9.622384e+001	9.656799e+002	9.474465e+001	9.656799e+002	9.675972e+001	9.656799e+002	9.684731e+001	9.656799e+002	9.622331e+001	9.656799e+002	7.792807e+001
9.661620e+002	9.620706e+001	9.661620e+002	9.472975e+001	9.661620e+002	9.674055e+001	9.661620e+002	9.677000e+001	9.661620e+002	9.616135e+001	9.661620e+002	7.783387e+001
9.666441e+002	9.618935e+001	9.666441e+002	9.471660e+001	9.666441e+002	9.672388e+001	9.666441e+002	9.669447e+001	9.666441e+002	9.610002e+001	9.666441e+002	7.774015e+001
9.671262e+002	9.617146e+001	9.671262e+002	9.470539e+001	9.671262e+002	9.670922e+001	9.671262e+002	9.662106e+001	9.671262e+002	9.603961e+001	9.671262e+002	7.764712e+001
9.676083e+002	9.615344e+001	9.676083e+002	9.469621e+001	9.676083e+002	9.669628e+001	9.676083e+002	9.654994e+001	9.676083e+002	9.598029e+001	9.676083e+002	7.755492e+001
9.680905e+002	9.613611e+001	9.680905e+002	9.468896e+001	9.680905e+002	9.668409e+001	9.680905e+002	9.648162e+001	9.680905e+002	9.592253e+001	9.680905e+002	7.746387e+001
9.685726e+002	9.612123e+001	9.685726e+002	9.468365e+001	9.685726e+002	9.667115e+001	9.685726e+002	9.641693e+001	9.685726e+002	9.586708e+001	9.685726e+002	7.737451e+001
9.690547e+002	9.610593e+001	9.690547e+002	9.468013e+001	9.690547e+002	9.665873e+001	9.690547e+002	9.635505e+001	9.690547e+002	9.581326e+001	9.690547e+002	7.728643e+001
9.695368e+002	9.608815e+001	9.695368e+002	9.467826e+001	9.695368e+002	9.664754e+001	9.695368e+002	9.629549e+001	9.695368e+002	9.576066e+001	9.695368e+002	7.719938e+001
9.700189e+002	9.606714e+001	9.700189e+002	9.467797e+001	9.700189e+002	9.663781e+001	9.700189e+002	9.623808e+001	9.700189e+002	9.570921e+001	9.700189e+002	7.711337e+001
9.705010e+002	9.604196e+001	9.705010e+002	9.467921e+001	9.705010e+002	9.663013e+001	9.705010e+002	9.618249e+001	9.705010e+002	9.565877e+001	9.705010e+002	7.702835e+001
9.709832e+002	9.601114e+001	9.709832e+002	9.468181e+001	9.709832e+002	9.662416e+001	9.709832e+002	9.612872e+001	9.709832e+002	9.560919e+001	9.709832e+002	7.694423e+001
9.714653e+002	9.597375e+001	9.714653e+002	9.468568e+001	9.714653e+002	9.661979e+001	9.714653e+002	9.607677e+001	9.714653e+002	9.556043e+001	9.714653e+002	7.686101e+001
9.719474e+002	9.592725e+001	9.719474e+002	9.469062e+001	9.719474e+002	9.661689e+001	9.719474e+002	9.602643e+001	9.719474e+002	9.551207e+001	9.719474e+002	7.677839e+001
9.724295e+002	9.586785e+001	9.724295e+002	9.469634e+001	9.724295e+002	9.661512e+001	9.724295e+002	9.597752e+001	9.724295e+002	9.546343e+001	9.724295e+002	7.669588e+001
9.729116e+002	9.579852e+001	9.729116e+002	9.470301e+001	9.729116e+002	9.661508e+001	9.729116e+002	9.593005e+001	9.729116e+002	9.541526e+001	9.729116e+002	7.661411e+001
9.733937e+002	9.572070e+001	9.733937e+002	9.471072e+001	9.733937e+002	9.661722e+001	9.733937e+002	9.588405e+001	9.733937e+002	9.536804e+001	9.733937e+002	7.653349e+001
9.738759e+002	9.563515e+001	9.738759e+002	9.471946e+001	9.738759e+002	9.662161e+001	9.738759e+002	9.583939e+001	9.738759e+002	9.532188e+001	9.738759e+002	7.645419e+001
9.743580e+002	9.554375e+001	9.743580e+002	9.472928e+001	9.743580e+002	9.662827e+001	9.743580e+002	9.579588e+001	9.743580e+002	9.527699e+001	9.743580e+002	7.637650e+001
9.748401e+002	9.544448e+001	9.748401e+002	9.474011e+001	9.748401e+002	9.663783e+001	9.748401e+002	9.575369e+001	9.748401e+002	9.523358e+001	9.748401e+002	7.630051e+001
9.753222e+002	9.533663e+001	9.753222e+002	9.475188e+001	9.753222e+002	9.665056e+001	9.753222e+002	9.571284e+001	9.753222e+002	9.519180e+001	9.753222e+002	7.622629e+001
9.758043e+002	9.521826e+001	9.758043e+002	9.476455e+001	9.758043e+002	9.666747e+001	9.758043e+002	9.567361e+001	9.758043e+002	9.515218e+001	9.758043e+002	7.615408e+001
9.762864e+002	9.508554e+001	9.762864e+002	9.477805e+001	9.762864e+002	9.669022e+001	9.762864e+002	9.563672e+001	9.762864e+002	9.511555e+001	9.762864e+002	7.608412e+001
9.767686e+002	9.494339e+001	9.767686e+002	9.479240e+001	9.767686e+002	9.671708e+001	9.767686e+002	9.560111e+001	9.767686e+002	9.508110e+001	9.767686e+002	7.601641e+001
9.772507e+002	9.479500e+001	9.772507e+002	9.480762e+001	9.772507e+002	9.674706e+001	9.772507e+002	9.556616e+001	9.772507e+002	9.504839e+001	9.772507e+002	7.595098e+001
9.777328e+002	9.464178e+001	9.777328e+002	9.482368e+001	9.777328e+002	9.677966e+001	9.777328e+002	9.553146e+001	9.777328e+002	9.501726e+001	9.777328e+002	7.588793e+001
9.782149e+002	9.448601e+001	9.782149e+002	9.484052e+001	9.782149e+002	9.681396e+001	9.782149e+002	9.549638e+001	9.782149e+002	9.498737e+001	9.782149e+002	7.582733e+001
9.786970e+002	9.432827e+001	9.786970e+002	9.485821e+001	9.786970e+002	9.685030e+001	9.786970e+002	9.546095e+001	9.786970e+002	9.495879e+001	9.786970e+002	7.576929e+001
9.791791e+002	9.416937e+001	9.791791e+002	9.487674e+001	9.791791e+002	9.688869e+001	9.791791e+002	9.542503e+001	9.791791e+002	9.493152e+001	9.791791e+002	7.571391e+001
9.796613e+002	9.401102e+001	9.796613e+002	9.489624e+001	9.796613e+002	9.692924e+001	9.796613e+002	9.538854e+001	9.796613e+002	9.490546e+001	9.796613e+002	7.566127e+001
9.801434e+002	9.385525e+001	9.801434e+002	9.491693e+001	9.801434e+002	9.697249e+001	9.801434e+002	9.535163e+001	9.801434e+002	9.488053e+001	9.801434e+002	7.561143e+001
9.806255e+002	9.370197e+001	9.806255e+002	9.493850e+001	9.806255e+002	9.701721e+001	9.806255e+002	9.531347e+001	9.806255e+002	9.485665e+001	9.806255e+002	7.556454e+001
9.811076e+002	9.355159e+001	9.811076e+002	9.496073e+001	9.811076e+002	9.706245e+001	9.811076e+002	9.527341e+001	9.811076e+002	9.483371e+001	9.811076e+002	7.552077e+001
9.815897e+002	9.340462e+001	9.815897e+002	9.498344e+001	9.815897e+002	9.710788e+001	9.815897e+002	9.523110e+001	9.815897e+002	9.481167e+001	9.815897e+002	7.548022e+001
9.820718e+002	9.326109e+001	9.820718e+002	9.500634e+001	9.820718e+002	9.715308e+001	9.820718e+002	9.518625e+001	9.820718e+002	9.479047e+001	9.820718e+002	7.544300e+001
9.825540e+002	9.312280e+001	9.825540e+002	9.502960e+001	9.825540e+002	9.719720e+001	9.825540e+002	9.513816e+001	9.825540e+002	9.476996e+001	9.825540e+002	7.540926e+001
9.830361e+002	9.299091e+001	9.830361e+002	9.505325e+001	9.830361e+002	9.723965e+001	9.830361e+002	9.508640e+001	9.830361e+002	9.475002e+001	9.830361e+002	7.537914e+001
9.835182e+002	9.286739e+001	9.835182e+002	9.507751e+001	9.835182e+002	9.727908e+001	9.835182e+002	9.502996e+001	9.835182e+002	9.473045e+001	9.835182e+002	7.535282e+001
9.840003e+002	9.275524e+001	9.840003e+002	9.510297e+001	9.840003e+002	9.731337e+001	9.840003e+002	9.496744e+001	9.840003e+002	9.471091e+001	9.840003e+002	7.533060e+001
9.844824e+002	9.265251e+001	9.844824e+002	9.512871e+001	9.844824e+002	9.734418e+001	9.844824e+002	9.489977e+001	9.844824e+002	9.469164e+001	9.844824e+002	7.531238e+001
9.849645e+002	9.255825e+001	9.849645e+002	9.515405e+001	9.849645e+002	9.737238e+001	9.849645e+002	9.482736e+001	9.849645e+002	9.467277e+001	9.849645e+002	7.529820e+001
9.854467e+002	9.247240e+001	9.854467e+002	9.517880e+001	9.854467e+002	9.739830e+001	9.854467e+002	9.475037e+001	9.854467e+002	9.465427e+001	9.854467e+002	7.528801e+001
9.859288e+002	9.239426e+001	9.859288e+002	9.520280e+001	9.859288e+002	9.742277e+001	9.859288e+002	9.466937e+001	9.859288e+002	9.463618e+001	9.859288e+002	7.528164e+001
9.864109e+002	9.232473e+001	9.864109e+002	9.522536e+001	9.864109e+002	9.744505e+001	9.864109e+002	9.458355e+001	9.864109e+002	9.461851e+001	9.864109e+002	7.527952e+001
9.868930e+002	9.226430e+001	9.868930e+002	9.524615e+001	9.868930e+002	9.746488e+001	9.868930e+002	9.449254e+001	9.868930e+002	9.460120e+001	9.868930e+002	7.528183e+001
9.873751e+002	9.221341e+001	9.873751e+002	9.526404e+001	9.873751e+002	9.748173e+001	9.873751e+002	9.439552e+001	9.873751e+002	9.458433e+001	9.873751e+002	7.528915e+001
9.878572e+002	9.217284e+001	9.878572e+002	9.527727e+001	9.878572e+002	9.749453e+001	9.878572e+002	9.429098e+001	9.878572e+002	9.456797e+001	9.878572e+002	7.530247e+001
9.883394e+002	9.214207e+001	9.883394e+002	9.528749e+001	9.883394e+002	9.750471e+001	9.883394e+002	9.418063e+001	9.883394e+002	9.455198e+001	9.883394e+002	7.532066e+001
9.888215e+002	9.212090e+001	9.888215e+002	9.529571e+001	9.888215e+002	9.751325e+001	9.888215e+002	9.406558e+001	9.888215e+002	9.453627e+001	9.888215e+002	7.534307e+001
9.893036e+002	9.210920e+001	9.893036e+002	9.530215e+001	9.893036e+002	9.752037e+001	9.893036e+002	9.394619e+001	9.893036e+002	9.452071e+001	9.893036e+002	7.536939e+001
9.897857e+002	9.210658e+001	9.897857e+002	9.530743e+001	9.897857e+002	9.752629e+001	9.897857e+002	9.382305e+001	9.897857e+002	9.450511e+001	9.897857e+002	7.539904e+001
9.902678e+002	9.211360e+001	9.902678e+002	9.531155e+001	9.902678e+002	9.753193e+001	9.902678e+002	9.369652e+001	9.902678e+002	9.448965e+001	9.902678e+002	7.543213e+001
9.907499e+002	9.213049e+001	9.907499e+002	9.531458e+001	9.907499e+002	9.753773e+001	9.907499e+002	9.356686e+001	9.907499e+002	9.447432e+001	9.907499e+002	7.546859e+001
9.912321e+002	9.215785e+001	9.912321e+002	9.531701e+001	9.912321e+002	9.754529e+001	9.912321e+002	9.343498e+001	9.912321e+002	9.445934e+001	9.912321e+002	7.550832e+001
9.917142e+002	9.219681e+001	9.917142e+002	9.531955e+001	9.917142e+002	9.755722e+001	9.917142e+002	9.330220e+001	9.917142e+002	9.444518e+001	9.917142e+002	7.555136e+001
9.921963e+002	9.224603e+001	9.921963e+002	9.532166e+001	9.921963e+002	9.757092e+001	9.921963e+002	9.316751e+001	9.921963e+002	9.443113e+001	9.921963e+002	7.559724e+001
9.926784e+002	9.230481e+001	9.926784e+002	9.532317e+001	9.926784e+002	9.758492e+001	9.926784e+002	9.303046e+001	9.926784e+002	9.441674e+001	9.926784e+002	7.564558e+001
9.931605e+002	9.237242e+001	9.931605e+002	9.532365e+001	9.931605e+002	9.759837e+001	9.931605e+002	9.289075e+001	9.931605e+002	9.440177e+001	9.931605e+002	7.569605e+001
9.936426e+002	9.244752e+001	9.936426e+002	9.532219e+001	9.936426e+002	9.760951e+001	9.936426e+002	9.274762e+001	9.936426e+002	9.438581e+001	9.936426e+002	7.574819e+001
9.941248e+002	9.253127e+001	9.941248e+002	9.532013e+001	9.941248e+002	9.761953e+001	9.941248e+002	9.260201e+001	9.941248e+002	9.436881e+001	9.941248e+002	7.580200e+001
9.946069e+002	9.262388e+001	9.946069e+002	9.531793e+001	9.946069e+002	9.762863e+001	9.946069e+002	9.245423e+001	9.946069e+002	9.435069e+001	9.946069e+002	7.585731e+001
9.950890e+002	9.272687e+001	9.950890e+002	9.531746e+001	9.950890e+002	9.763793e+001	9.950890e+002	9.230532e+001	9.950890e+002	9.433129e+001	9.950890e+002	7.591418e+001
9.955711e+002	9.284332e+001	9.955711e+002	9.532224e+001	9.955711e+002	9.764992e+001	9.955711e+002	9.215726e+001	9.955711e+002	9.431059e+001	9.955711e+002	7.597294e+001
9.960532e+002	9.296869e+001	9.960532e+002	9.532774e+001	9.960532e+002	9.766063e+001	9.960532e+002	9.200756e+001	9.960532e+002	9.428819e+001	9.960532e+002	7.603259e+001
9.965353e+002	9.309995e+001	9.965353e+002	9.533087e+001	9.965353e+002	9.766722e+001	9.965353e+002	9.185445e+001	9.965353e+002	9.426374e+001	9.965353e+002	7.609236e+001
9.970175e+002	9.323556e+001	9.970175e+002	9.533089e+001	9.970175e+002	9.766894e+001	9.970175e+002	9.169765e+001	9.970175e+002	9.423715e+001	9.970175e+002	7.615180e+001
9.974996e+002	9.337309e+001	9.974996e+002	9.532682e+001	9.974996e+002	9.766493e+001	9.974996e+002	9.153688e+001	9.974996e+002	9.420847e+001	9.974996e+002	7.621032e+001
9.979817e+002	9.351205e+001	9.979817e+002	9.531628e+001	9.979817e+002	9.765251e+001	9.979817e+002	9.137043e+001	9.979817e+002	9.417694e+001	9.979817e+002	7.626755e+001
9.984638e+002	9.365160e+001	9.984638e+002	9.529800e+001	9.984638e+002	9.763019e+001	9.984638e+002	9.119750e+001	9.984638e+002	9.414217e+001	9.984638e+002	7.632310e+001
9.989459e+002	9.379043e+001	9.989459e+002	9.526768e+001	9.989459e+002	9.759346e+001	9.989459e+002	9.101511e+001	9.989459e+002	9.410307e+001	9.989459e+002	7.637646e+001
9.994280e+002	9.392734e+001	9.994280e+002	9.521837e+001	9.994280e+002	9.753506e+001	9.994280e+002	9.081833e+001	9.994280e+002	9.405784e+001	9.994280e+002	7.642701e+001
9.999102e+002	9.406110e+001	9.999102e+002	9.515670e+001	9.999102e+002	9.746176e+001	9.999102e+002	9.061227e+001	9.999102e+002	9.400828e+001	9.999102e+002	7.647456e+001
1.000392e+003	9.419026e+001	1.000392e+003	9.508656e+001	1.000392e+003	9.737740e+001	1.000392e+003	9.040002e+001	1.000392e+003	9.395544e+001	1.000392e+003	7.651883e+001
1.000874e+003	9.431429e+001	1.000874e+003	9.500935e+001	1.000874e+003	9.728345e+001	1.000874e+003	9.018276e+001	1.000874e+003	9.389972e+001	1.000874e+003	7.655947e+001
1.001357e+003	9.443333e+001	1.001357e+003	9.492809e+001	1.001357e+003	9.718310e+001	1.001357e+003	8.996281e+001	1.001357e+003	9.384199e+001	1.001357e+003	7.659624e+001
1.001839e+003	9.454390e+001	1.001839e+003	9.484190e+001	1.001839e+003	9.707503e+001	1.001839e+003	8.973991e+001	1.001839e+003	9.378200e+001	1.001839e+003	7.662862e+001
1.002321e+003	9.464409e+001	1.002321e+003	9.475079e+001	1.002321e+003	9.695899e+001	1.002321e+003	8.951431e+001	1.002321e+003	9.371977e+001	1.002321e+003	7.665623e+001
1.002803e+003	9.472926e+001	1.002803e+003	9.465525e+001	1.002803e+003	9.683487e+001	1.002803e+003	8.928690e+001	1.002803e+003	9.365544e+001	1.002803e+003	7.667857e+001
1.003285e+003	9.479178e+001	1.003285e+003	9.455522e+001	1.003285e+003	9.670144e+001	1.003285e+003	8.905839e+001	1.003285e+003	9.358894e+001	1.003285e+003	7.669508e+001
1.003767e+003	9.483869e+001	1.003767e+003	9.445238e+001	1.003767e+003	9.656169e+001	1.003767e+003	8.882949e+001	1.003767e+003	9.352086e+001	1.003767e+003	7.670565e+001
1.004249e+003	9.487405e+001	1.004249e+003	9.434817e+001	1.004249e+003	9.641785e+001	1.004249e+003	8.860102e+001	1.004249e+003	9.345166e+001	1.004249e+003	7.671006e+001
1.004731e+003	9.489912e+001	1.004731e+003	9.424326e+001	1.004731e+003	9.627092e+001	1.004731e+003	8.837340e+001	1.004731e+003	9.338158e+001	1.004731e+003	7.670802e+001
1.005213e+003	9.491669e+001	1.005213e+003	9.413827e+001	1.005213e+003	9.612201e+001	1.005213e+003	8.814671e+001	1.005213e+003	9.331081e+001	1.005213e+003	7.669929e+001
1.005696e+003	9.492619e+001	1.005696e+003	9.403493e+001	1.005696e+003	9.597300e+001	1.005696e+003	8.792270e+001	1.005696e+003	9.323992e+001	1.005696e+003	7.668351e+001
1.006178e+003	9.492759e+001	1.006178e+003	9.393439e+001	1.006178e+003	9.582520e+001	1.006178e+003	8.770240e+001	1.006178e+003	9.316926e+001	1.006178e+003	7.666034e+001
1.006660e+003	9.492197e+001	1.006660e+003	9.383906e+001	1.006660e+003	9.568153e+001	1.006660e+003	8.748808e+001	1.006660e+003	9.309960e+001	1.006660e+003	7.662948e+001
1.007142e+003	9.491044e+001	1.007142e+003	9.375266e+001	1.007142e+003	9.554633e+001	1.007142e+003	8.728335e+001	1.007142e+003	9.303210e+001	1.007142e+003	7.659061e+001
1.007624e+003	9.489298e+001	1.007624e+003	9.367252e+001	1.007624e+003	9.541662e+001	1.007624e+003	8.708517e+001	1.007624e+003	9.296597e+001	1.007624e+003	7.654342e+001
1.008106e+003	9.486993e+001	1.008106e+003	9.359729e+001	1.008106e+003	9.529094e+001	1.008106e+003	8.689195e+001	1.008106e+003	9.290076e+001	1.008106e+003	7.648755e+001
1.008588e+003	9.484152e+001	1.008588e+003	9.352675e+001	1.008588e+003	9.516908e+001	1.008588e+003	8.670315e+001	1.008588e+003	9.283642e+001	1.008588e+003	7.642278e+001
1.009070e+003	9.480766e+001	1.009070e+003	9.345992e+001	1.009070e+003	9.504994e+001	1.009070e+003	8.651743e+001	1.009070e+003	9.277262e+001	1.009070e+003	7.634899e+001
1.009552e+003	9.476959e+001	1.009552e+003	9.339767e+001	1.009552e+003	9.493474e+001	1.009552e+003	8.633560e+001	1.009552e+003	9.270969e+001	1.009552e+003	7.626554e+001
1.010035e+003	9.472807e+001	1.010035e+003	9.334052e+001	1.010035e+003	9.482415e+001	1.010035e+003	8.615798e+001	1.010035e+003	9.264779e+001	1.010035e+003	7.617200e+001
1.010517e+003	9.468459e+001	1.010517e+003	9.328871e+001	1.010517e+003	9.471877e+001	1.010517e+003	8.598483e+001	1.010517e+003	9.258703e+001	1.010517e+003	7.606758e+001
1.010999e+003	9.464155e+001	1.010999e+003	9.324289e+001	1.010999e+003	9.461973e+001	1.010999e+003	8.581693e+001	1.010999e+003	9.252767e+001	1.010999e+003	7.595101e+001
1.011481e+003	9.459695e+001	1.011481e+003	9.320253e+001	1.011481e+003	9.452609e+001	1.011481e+003	8.565300e+001	1.011481e+003	9.246949e+001	1.011481e+003	7.582319e+001
1.011963e+003	9.454966e+001	1.011963e+003	9.316736e+001	1.011963e+003	9.443729e+001	1.011963e+003	8.549217e+001	1.011963e+003	9.241241e+001	1.011963e+003	7.568452e+001
1.012445e+003	9.449964e+001	1.012445e+003	9.313728e+001	1.012445e+003	9.435332e+001	1.012445e+003	8.533406e+001	1.012445e+003	9.235629e+001	1.012445e+003	7.553512e+001
1.012927e+003	9.444667e+001	1.012927e+003	9.311204e+001	1.012927e+003	9.427412e+001	1.012927e+003	8.517814e+001	1.012927e+003	9.230087e+001	1.012927e+003	7.537534e+001
1.013409e+003	9.439024e+001	1.013409e+003	9.309183e+001	1.013409e+003	9.419941e+001	1.013409e+003	8.502396e+001	1.013409e+003	9.224648e+001	1.013409e+003	7.520478e+001
1.013892e+003	9.433026e+001	1.013892e+003	9.307670e+001	1.013892e+003	9.412909e+001	1.013892e+003	8.487115e+001	1.013892e+003	9.219322e+001	1.013892e+003	7.502324e+001
1.014374e+003	9.426532e+001	1.014374e+003	9.306673e+001	1.014374e+003	9.406244e+001	1.014374e+003	8.471895e+001	1.014374e+003	9.214153e+001	1.014374e+003	7.483044e+001
1.014856e+003	9.419302e+001	1.014856e+003	9.306216e+001	1.014856e+003	9.399817e+001	1.014856e+003	8.456618e+001	1.014856e+003	9.209219e+001	1.014856e+003	7.462590e+001
1.015338e+003	9.411631e+001	1.015338e+003	9.306265e+001	1.015338e+003	9.393786e+001	1.015338e+003	8.441350e+001	1.015338e+003	9.204414e+001	1.015338e+003	7.441013e+001
1.015820e+003	9.403708e+001	1.015820e+003	9.306800e+001	1.015820e+003	9.388254e+001	1.015820e+003	8.426109e+001	1.015820e+003	9.199667e+001	1.015820e+003	7.418341e+001
1.016302e+003	9.395618e+001	1.016302e+003	9.307808e+001	1.016302e+003	9.383260e+001	1.016302e+003	8.410896e+001	1.016302e+003	9.194952e+001	1.016302e+003	7.394599e+001
1.016784e+003	9.387511e+001	1.016784e+003	9.309274e+001	1.016784e+003	9.378873e+001	1.016784e+003	8.395733e+001	1.016784e+003	9.190244e+001	1.016784e+003	7.369836e+001
1.017266e+003	9.379394e+001	1.017266e+003	9.311192e+001	1.017266e+003	9.375116e+001	1.017266e+003	8.380571e+001	1.017266e+003	9.185493e+001	1.017266e+003	7.344008e+001
1.017749e+003	9.371300e+001	1.017749e+003	9.313555e+001	1.017749e+003	9.372012e+001	1.017749e+003	8.365379e+001	1.017749e+003	9.180670e+001	1.017749e+003	7.317107e+001
1.018231e+003	9.363295e+001	1.018231e+003	9.316352e+001	1.018231e+003	9.369624e+001	1.018231e+003	8.350117e+001	1.018231e+003	9.175688e+001	1.018231e+003	7.289085e+001
1.018713e+003	9.355430e+001	1.018713e+003	9.319566e+001	1.018713e+003	9.368031e+001	1.018713e+003	8.334714e+001	1.018713e+003	9.170409e+001	1.018713e+003	7.259837e+001
1.019195e+003	9.347778e+001	1.019195e+003	9.323199e+001	1.019195e+003	9.367204e+001	1.019195e+003	8.319225e+001	1.019195e+003	9.164954e+001	1.019195e+003	7.229516e+001
1.019677e+003	9.340417e+001	1.019677e+003	9.327251e+001	1.019677e+003	9.367154e+001	1.019677e+003	8.303685e+001	1.019677e+003	9.159395e+001	1.019677e+003	7.198213e+001
1.020159e+003	9.333388e+001	1.020159e+003	9.331696e+001	1.020159e+003	9.367854e+001	1.020159e+003	8.288083e+001	1.020159e+003	9.153739e+001	1.020159e+003	7.165988e+001
1.020641e+003	9.326706e+001	1.020641e+003	9.336489e+001	1.020641e+003	9.369231e+001	1.020641e+003	8.272401e+001	1.020641e+003	9.148013e+001	1.020641e+003	7.132932e+001
1.021123e+003	9.320518e+001	1.021123e+003	9.341689e+001	1.021123e+003	9.371442e+001	1.021123e+003	8.256689e+001	1.021123e+003	9.142237e+001	1.021123e+003	7.099037e+001
1.021605e+003	9.314911e+001	1.021605e+003	9.347307e+001	1.021605e+003	9.374550e+001	1.021605e+003	8.240961e+001	1.021605e+003	9.136420e+001	1.021605e+003	7.064325e+001
1.022088e+003	9.310074e+001	1.022088e+003	9.353431e+001	1.022088e+003	9.378763e+001	1.022088e+003	8.225308e+001	1.022088e+003	9.130630e+001	1.022088e+003	7.028806e+001
1.022570e+003	9.306303e+001	1.022570e+003	9.360236e+001	1.022570e+003	9.384457e+001	1.022570e+003	8.209903e+001	1.022570e+003	9.124985e+001	1.022570e+003	6.992455e+001
1.023052e+003	9.303362e+001	1.023052e+003	9.367484e+001	1.023052e+003	9.391194e+001	1.023052e+003	8.194527e+001	1.023052e+003	9.119350e+001	1.023052e+003	6.955393e+001
1.023534e+003	9.301131e+001	1.023534e+003	9.375021e+001	1.023534e+003	9.398704e+001	1.023534e+003	8.179039e+001	1.023534e+003	9.113647e+001	1.023534e+003	6.917708e+001
1.024016e+003	9.299565e+001	1.024016e+003	9.382755e+001	1.024016e+003	9.406850e+001	1.024016e+003	8.163371e+001	1.024016e+003	9.107840e+001	1.024016e+003	6.879464e+001
1.024498e+003	9.298540e+001	1.024498e+003	9.390527e+001	1.024498e+003	9.415387e+001	1.024498e+003	8.147412e+001	1.024498e+003	9.101875e+001	1.024498e+003	6.840741e+001
1.024980e+003	9.298164e+001	1.024980e+003	9.398373e+001	1.024980e+003	9.424367e+001	1.024980e+003	8.131153e+001	1.024980e+003	9.095741e+001	1.024980e+003	6.801581e+001
1.025462e+003	9.298479e+001	1.025462e+003	9.406271e+001	1.025462e+003	9.433759e+001	1.025462e+003	8.114568e+001	1.025462e+003	9.089423e+001	1.025462e+003	6.762033e+001
1.025944e+003	9.299569e+001	1.025944e+003	9.414243e+001	1.025944e+003	9.443555e+001	1.025944e+003	8.097606e+001	1.025944e+003	9.082879e+001	1.025944e+003	6.722152e+001
1.026427e+003	9.301604e+001	1.026427e+003	9.422389e+001	1.026427e+003	9.453828e+001	1.026427e+003	8.080232e+001	1.026427e+003	9.076054e+001	1.026427e+003	6.681988e+001
1.026909e+003	9.304357e+001	1.026909e+003	9.430445e+001	1.026909e+003	9.464294e+001	1.026909e+003	8.062383e+001	1.026909e+003	9.068964e+001	1.026909e+003	6.641606e+001
1.027391e+003	9.307679e+001	1.027391e+003	9.438197e+001	1.027391e+003	9.474718e+001	1.027391e+003	8.043981e+001	1.027391e+003	9.061603e+001	1.027391e+003	6.601069e+001
1.027873e+003	9.311512e+001	1.027873e+003	9.445592e+001	1.027873e+003	9.485026e+001	1.027873e+003	8.025029e+001	1.027873e+003	9.053979e+001	1.027873e+003	6.560433e+001
1.028355e+003	9.315765e+001	1.028355e+003	9.452608e+001	1.028355e+003	9.495168e+001	1.028355e+003	8.005582e+001	1.028355e+003	9.046127e+001	1.028355e+003	6.519757e+001
1.028837e+003	9.320382e+001	1.028837e+003	9.458943e+001	1.028837e+003	9.504823e+001	1.028837e+003	7.985405e+001	1.028837e+003	9.037959e+001	1.028837e+003	6.479103e+001
1.029319e+003	9.325318e+001	1.029319e+003	9.464439e+001	1.029319e+003	9.513815e+001	1.029319e+003	7.964391e+001	1.029319e+003	9.029437e+001	1.029319e+003	6.438528e+001
1.029801e+003	9.330452e+001	1.029801e+003	9.468637e+001	1.029801e+003	9.521672e+001	1.029801e+003	7.942211e+001	1.029801e+003	9.020445e+001	1.029801e+003	6.398100e+001
1.030284e+003	9.335619e+001	1.030284e+003	9.470780e+001	1.030284e+003	9.527631e+001	1.030284e+003	7.918289e+001	1.030284e+003	9.010780e+001	1.030284e+003	6.357889e+001
1.030766e+003	9.340912e+001	1.030766e+003	9.471603e+001	1.030766e+003	9.532382e+001	1.030766e+003	7.893245e+001	1.030766e+003	9.000670e+001	1.030766e+003	6.317937e+001
1.031248e+003	9.346371e+001	1.031248e+003	9.471539e+001	1.031248e+003	9.536318e+001	1.031248e+003	7.867460e+001	1.031248e+003	8.990255e+001	1.031248e+003	6.278294e+001
1.031730e+003	9.351996e+001	1.031730e+003	9.470728e+001	1.031730e+003	9.539559e+001	1.031730e+003	7.841074e+001	1.031730e+003	8.979592e+001	1.031730e+003	6.239005e+001
1.032212e+003	9.357827e+001	1.032212e+003	9.469455e+001	1.032212e+003	9.542381e+001	1.032212e+003	7.814351e+001	1.032212e+003	8.968778e+001	1.032212e+003	6.200092e+001
1.032694e+003	9.363789e+001	1.032694e+003	9.467708e+001	1.032694e+003	9.544710e+001	1.032694e+003	7.787312e+001	1.032694e+003	8.957827e+001	1.032694e+003	6.161654e+001
1.033176e+003	9.369843e+001	1.033176e+003	9.465514e+001	1.033176e+003	9.546532e+001	1.033176e+003	7.760009e+001	1.033176e+003	8.946758e+001	1.033176e+003	6.123759e+001
1.033658e+003	9.375927e+001	1.033658e+003	9.463049e+001	1.033658e+003	9.547933e+001	1.033658e+003	7.732615e+001	1.033658e+003	8.935638e+001	1.033658e+003	6.086520e+001
1.034141e+003	9.381937e+001	1.034141e+003	9.460522e+001	1.034141e+003	9.548983e+001	1.034141e+003	7.705331e+001	1.034141e+003	8.924537e+001	1.034141e+003	6.050106e+001
1.034623e+003	9.387964e+001	1.034623e+003	9.457850e+001	1.034623e+003	9.549715e+001	1.034623e+003	7.678118e+001	1.034623e+003	8.913452e+001	1.034623e+003	6.014426e+001
1.035105e+003	9.394064e+001	1.035105e+003	9.455013e+001	1.035105e+003	9.550179e+001	1.035105e+003	7.650995e+001	1.035105e+003	8.902396e+001	1.035105e+003	5.979445e+001
1.035587e+003	9.400221e+001	1.035587e+003	9.452016e+001	1.035587e+003	9.550392e+001	1.035587e+003	7.624000e+001	1.035587e+003	8.891386e+001	1.035587e+003	5.945165e+001
1.036069e+003	9.406416e+001	1.036069e+003	9.448808e+001	1.036069e+003	9.550330e+001	1.036069e+003	7.597133e+001	1.036069e+003	8.880425e+001	1.036069e+003	5.911553e+001
1.036551e+003	9.412725e+001	1.036551e+003	9.445542e+001	1.036551e+003	9.550154e+001	1.036551e+003	7.570535e+001	1.036551e+003	8.869573e+001	1.036551e+003	5.878681e+001
1.037033e+003	9.419174e+001	1.037033e+003	9.442303e+001	1.037033e+003	9.549948e+001	1.037033e+003	7.544299e+001	1.037033e+003	8.858871e+001	1.037033e+003	5.846592e+001
1.037515e+003	9.425907e+001	1.037515e+003	9.439257e+001	1.037515e+003	9.549918e+001	1.037515e+003	7.518566e+001	1.037515e+003	8.848385e+001	1.037515e+003	5.815345e+001
1.037997e+003	9.433189e+001	1.037997e+003	9.436682e+001	1.037997e+003	9.550416e+001	1.037997e+003	7.493549e+001	1.037997e+003	8.838213e+001	1.037997e+003	5.785037e+001
1.038479e+003	9.440689e+001	1.038479e+003	9.434319e+001	1.038479e+003	9.551103e+001	1.038479e+003	7.469128e+001	1.038479e+003	8.828294e+001	1.038479e+003	5.755593e+001
1.038962e+003	9.448193e+001	1.038962e+003	9.432018e+001	1.038962e+003	9.551781e+001	1.038962e+003	7.445252e+001	1.038962e+003	8.818602e+001	1.038962e+003	5.726979e+001
1.039444e+003	9.455621e+001	1.039444e+003	9.429739e+001	1.039444e+003	9.552385e+001	1.039444e+003	7.421924e+001	1.039444e+003	8.809131e+001	1.039444e+003	5.699177e+001
1.039926e+003	9.462846e+001	1.039926e+003	9.427388e+001	1.039926e+003	9.552779e+001	1.039926e+003	7.399097e+001	1.039926e+003	8.799850e+001	1.039926e+003	5.672142e+001
1.040408e+003	9.469794e+001	1.040408e+003	9.424968e+001	1.040408e+003	9.552976e+001	1.040408e+003	7.376859e+001	1.040408e+003	8.790809e+001	1.040408e+003	5.645924e+001
1.040890e+003	9.476405e+001	1.040890e+003	9.422472e+001	1.040890e+003	9.552969e+001	1.040890e+003	7.355260e+001	1.040890e+003	8.782031e+001	1.040890e+003	5.620541e+001
1.041372e+003	9.482516e+001	1.041372e+003	9.419832e+001	1.041372e+003	9.552686e+001	1.041372e+003	7.334370e+001	1.041372e+003	8.773560e+001	1.041372e+003	5.596039e+001
1.041854e+003	9.487891e+001	1.041854e+003	9.416951e+001	1.041854e+003	9.552055e+001	1.041854e+003	7.314302e+001	1.041854e+003	8.765473e+001	1.041854e+003	5.572511e+001
1.042336e+003	9.492672e+001	1.042336e+003	9.413899e+001	1.042336e+003	9.551086e+001	1.042336e+003	7.294968e+001	1.042336e+003	8.757693e+001	1.042336e+003	5.549840e+001
1.042819e+003	9.496911e+001	1.042819e+003	9.410712e+001	1.042819e+003	9.549771e+001	1.042819e+003	7.276318e+001	1.042819e+003	8.750169e+001	1.042819e+003	5.527954e+001
1.043301e+003	9.500633e+001	1.043301e+003	9.407397e+001	1.043301e+003	9.548106e+001	1.043301e+003	7.258342e+001	1.043301e+003	8.742883e+001	1.043301e+003	5.506819e+001
1.043783e+003	9.503933e+001	1.043783e+003	9.403983e+001	1.043783e+003	9.546107e+001	1.043783e+003	7.241002e+001	1.043783e+003	8.735803e+001	1.043783e+003	5.486380e+001
1.044265e+003	9.506651e+001	1.044265e+003	9.400443e+001	1.044265e+003	9.543692e+001	1.044265e+003	7.224325e+001	1.044265e+003	8.728931e+001	1.044265e+003	5.466629e+001
1.044747e+003	9.508715e+001	1.044747e+003	9.396765e+001	1.044747e+003	9.540813e+001	1.044747e+003	7.208323e+001	1.044747e+003	8.722261e+001	1.044747e+003	5.447549e+001
1.045229e+003	9.509957e+001	1.045229e+003	9.392934e+001	1.045229e+003	9.537369e+001	1.045229e+003	7.193008e+001	1.045229e+003	8.715779e+001	1.045229e+003	5.429111e+001
1.045711e+003	9.510068e+001	1.045711e+003	9.388925e+001	1.045711e+003	9.533186e+001	1.045711e+003	7.178405e+001	1.045711e+003	8.709470e+001	1.045711e+003	5.411283e+001
1.046193e+003	9.509391e+001	1.046193e+003	9.384766e+001	1.046193e+003	9.528428e+001	1.046193e+003	7.164481e+001	1.046193e+003	8.703328e+001	1.046193e+003	5.394049e+001
1.046676e+003	9.508141e+001	1.046676e+003	9.380475e+001	1.046676e+003	9.523190e+001	1.046676e+003	7.151213e+001	1.046676e+003	8.697346e+001	1.046676e+003	5.377388e+001
1.047158e+003	9.506389e+001	1.047158e+003	9.376058e+001	1.047158e+003	9.517503e+001	1.047158e+003	7.138591e+001	1.047158e+003	8.691518e+001	1.047158e+003	5.361279e+001
1.047640e+003	9.504258e+001	1.047640e+003	9.371524e+001	1.047640e+003	9.511436e+001	1.047640e+003	7.126595e+001	1.047640e+003	8.685844e+001	1.047640e+003	5.345712e+001
1.048122e+003	9.501804e+001	1.048122e+003	9.366878e+001	1.048122e+003	9.504976e+001	1.048122e+003	7.115227e+001	1.048122e+003	8.680302e+001	1.048122e+003	5.330648e+001
1.048604e+003	9.499072e+001	1.048604e+003	9.362124e+001	1.048604e+003	9.498122e+001	1.048604e+003	7.104485e+001	1.048604e+003	8.674876e+001	1.048604e+003	5.316060e+001
1.049086e+003	9.496219e+001	1.049086e+003	9.357278e+001	1.049086e+003	9.490900e+001	1.049086e+003	7.094367e+001	1.049086e+003	8.669534e+001	1.049086e+003	5.301906e+001
1.049568e+003	9.493467e+001	1.049568e+003	9.352365e+001	1.049568e+003	9.483331e+001	1.049568e+003	7.084885e+001	1.049568e+003	8.664228e+001	1.049568e+003	5.288128e+001
1.050050e+003	9.490662e+001	1.050050e+003	9.347364e+001	1.050050e+003	9.475424e+001	1.050050e+003	7.076008e+001	1.050050e+003	8.659000e+001	1.050050e+003	5.274748e+001
1.050532e+003	9.487725e+001	1.050532e+003	9.342261e+001	1.050532e+003	9.467195e+001	1.050532e+003	7.067716e+001	1.050532e+003	8.653873e+001	1.050532e+003	5.261772e+001
1.051015e+003	9.484649e+001	1.051015e+003	9.337060e+001	1.051015e+003	9.458652e+001	1.051015e+003	7.059996e+001	1.051015e+003	8.648854e+001	1.051015e+003	5.249194e+001
1.051497e+003	9.481384e+001	1.051497e+003	9.331772e+001	1.051497e+003	9.449794e+001	1.051497e+003	7.052827e+001	1.051497e+003	8.643954e+001	1.051497e+003	5.237015e+001
1.051979e+003	9.477977e+001	1.051979e+003	9.326372e+001	1.051979e+003	9.440662e+001	1.051979e+003	7.046204e+001	1.051979e+003	8.639174e+001	1.051979e+003	5.225209e+001
1.052461e+003	9.474455e+001	1.052461e+003	9.320847e+001	1.052461e+003	9.431274e+001	1.052461e+003	7.040116e+001	1.052461e+003	8.634512e+001	1.052461e+003	5.213762e+001
1.052943e+003	9.470824e+001	1.052943e+003	9.315153e+001	1.052943e+003	9.421678e+001	1.052943e+003	7.034556e+001	1.052943e+003	8.629975e+001	1.052943e+003	5.202649e+001
1.053425e+003	9.467091e+001	1.053425e+003	9.309200e+001	1.053425e+003	9.411948e+001	1.053425e+003	7.029517e+001	1.053425e+003	8.625581e+001	1.053425e+003	5.191849e+001
1.053907e+003	9.463270e+001	1.053907e+003	9.303099e+001	1.053907e+003	9.402023e+001	1.053907e+003	7.024980e+001	1.053907e+003	8.621315e+001	1.053907e+003	5.181363e+001
1.054389e+003	9.459370e+001	1.054389e+003	9.296921e+001	1.054389e+003	9.391869e+001	1.054389e+003	7.020925e+001	1.054389e+003	8.617168e+001	1.054389e+003	5.171189e+001
1.054871e+003	9.455400e+001	1.054871e+003	9.290695e+001	1.054871e+003	9.381480e+001	1.054871e+003	7.017340e+001	1.054871e+003	8.613140e+001	1.054871e+003	5.161327e+001
1.055354e+003	9.451375e+001	1.055354e+003	9.284467e+001	1.055354e+003	9.370831e+001	1.055354e+003	7.014214e+001	1.055354e+003	8.609234e+001	1.055354e+003	5.151783e+001
1.055836e+003	9.447300e+001	1.055836e+003	9.278256e+001	1.055836e+003	9.359935e+001	1.055836e+003	7.011525e+001	1.055836e+003	8.605437e+001	1.055836e+003	5.142526e+001
1.056318e+003	9.443188e+001	1.056318e+003	9.272081e+001	1.056318e+003	9.348794e+001	1.056318e+003	7.009256e+001	1.056318e+003	8.601746e+001	1.056318e+003	5.133541e+001
1.056800e+003	9.439043e+001	1.056800e+003	9.265993e+001	1.056800e+003	9.337405e+001	1.056800e+003	7.007376e+001	1.056800e+003	8.598136e+001	1.056800e+003	5.124791e+001
1.057282e+003	9.434869e+001	1.057282e+003	9.260056e+001	1.057282e+003	9.325765e+001	1.057282e+003	7.005843e+001	1.057282e+003	8.594566e+001	1.057282e+003	5.116213e+001
1.057764e+003	9.430687e+001	1.057764e+003	9.254240e+001	1.057764e+003	9.313873e+001	1.057764e+003	7.004681e+001	1.057764e+003	8.591086e+001	1.057764e+003	5.107867e+001
1.058246e+003	9.426511e+001	1.058246e+003	9.248534e+001	1.058246e+003	9.301724e+001	1.058246e+003	7.003899e+001	1.058246e+003	8.587728e+001	1.058246e+003	5.099789e+001
1.058728e+003	9.422353e+001	1.058728e+003	9.242946e+001	1.058728e+003	9.289331e+001	1.058728e+003	7.003494e+001	1.058728e+003	8.584502e+001	1.058728e+003	5.091991e+001
1.059211e+003	9.418228e+001	1.059211e+003	9.237475e+001	1.059211e+003	9.276721e+001	1.059211e+003	7.003470e+001	1.059211e+003	8.581417e+001	1.059211e+003	5.084493e+001
1.059693e+003	9.414147e+001	1.059693e+003	9.232137e+001	1.059693e+003	9.263847e+001	1.059693e+003	7.003815e+001	1.059693e+003	8.578497e+001	1.059693e+003	5.077297e+001
1.060175e+003	9.410122e+001	1.060175e+003	9.226948e+001	1.060175e+003	9.250689e+001	1.060175e+003	7.004523e+001	1.060175e+003	8.575753e+001	1.060175e+003	5.070405e+001
1.060657e+003	9.406168e+001	1.060657e+003	9.221907e+001	1.060657e+003	9.237175e+001	1.060657e+003	7.005588e+001	1.060657e+003	8.573227e+001	1.060657e+003	5.063834e+001
1.061139e+003	9.402299e+001	1.061139e+003	9.217013e+001	1.061139e+003	9.223165e+001	1.061139e+003	7.007008e+001	1.061139e+003	8.570985e+001	1.061139e+003	5.057606e+001
1.061621e+003	9.398525e+001	1.061621e+003	9.212295e+001	1.061621e+003	9.208836e+001	1.061621e+003	7.008772e+001	1.061621e+003	8.568963e+001	1.061621e+003	5.051707e+001
1.062103e+003	9.394855e+001	1.062103e+003	9.207780e+001	1.062103e+003	9.194299e+001	1.062103e+003	7.010876e+001	1.062103e+003	8.567124e+001	1.062103e+003	5.046131e+001
1.062585e+003	9.391296e+001	1.062585e+003	9.203479e+001	1.062585e+003	9.179598e+001	1.062585e+003	7.013310e+001	1.062585e+003	8.565458e+001	1.062585e+003	5.040879e+001
1.063068e+003	9.387856e+001	1.063068e+003	9.199403e+001	1.063068e+003	9.164812e+001	1.063068e+003	7.016062e+001	1.063068e+003	8.563943e+001	1.063068e+003	5.035947e+001
1.063550e+003	9.384554e+001	1.063550e+003	9.195583e+001	1.063550e+003	9.149965e+001	1.063550e+003	7.019134e+001	1.063550e+003	8.562575e+001	1.063550e+003	5.031341e+001
1.064032e+003	9.381400e+001	1.064032e+003	9.192037e+001	1.064032e+003	9.135087e+001	1.064032e+003	7.022520e+001	1.064032e+003	8.561353e+001	1.064032e+003	5.027066e+001
1.064514e+003	9.378415e+001	1.064514e+003	9.188809e+001	1.064514e+003	9.120250e+001	1.064514e+003	7.026222e+001	1.064514e+003	8.560255e+001	1.064514e+003	5.023124e+001
1.064996e+003	9.375626e+001	1.064996e+003	9.185966e+001	1.064996e+003	9.105547e+001	1.064996e+003	7.030252e+001	1.064996e+003	8.559251e+001	1.064996e+003	5.019524e+001
1.065478e+003	9.373022e+001	1.065478e+003	9.183459e+001	1.065478e+003	9.090942e+001	1.065478e+003	7.034580e+001	1.065478e+003	8.558366e+001	1.065478e+003	5.016260e+001
1.065960e+003	9.370602e+001	1.065960e+003	9.181264e+001	1.065960e+003	9.076434e+001	1.065960e+003	7.039188e+001	1.065960e+003	8.557610e+001	1.065960e+003	5.013335e+001
1.066442e+003	9.368375e+001	1.066442e+003	9.179369e+001	1.066442e+003	9.062027e+001	1.066442e+003	7.044061e+001	1.066442e+003	8.556985e+001	1.066442e+003	5.010743e+001
1.066924e+003	9.366337e+001	1.066924e+003	9.177745e+001	1.066924e+003	9.047704e+001	1.066924e+003	7.049178e+001	1.066924e+003	8.556499e+001	1.066924e+003	5.008474e+001
1.067406e+003	9.364501e+001	1.067406e+003	9.176428e+001	1.067406e+003	9.033530e+001	1.067406e+003	7.054536e+001	1.067406e+003	8.556149e+001	1.067406e+003	5.006547e+001
1.067889e+003	9.362877e+001	1.067889e+003	9.175431e+001	1.067889e+003	9.019545e+001	1.067889e+003	7.060132e+001	1.067889e+003	8.555933e+001	1.067889e+003	5.004968e+001
1.068371e+003	9.361469e+001	1.068371e+003	9.174791e+001	1.068371e+003	9.005817e+001	1.068371e+003	7.065964e+001	1.068371e+003	8.555861e+001	1.068371e+003	5.003765e+001
1.068853e+003	9.360287e+001	1.068853e+003	9.174574e+001	1.068853e+003	8.992462e+001	1.068853e+003	7.072044e+001	1.068853e+003	8.555943e+001	1.068853e+003	5.002988e+001
1.069335e+003	9.359335e+001	1.069335e+003	9.174696e+001	1.069335e+003	8.979382e+001	1.069335e+003	7.078332e+001	1.069335e+003	8.556165e+001	1.069335e+003	5.002573e+001
1.069817e+003	9.358622e+001	1.069817e+003	9.175105e+001	1.069817e+003	8.966521e+001	1.069817e+003	7.084800e+001	1.069817e+003	8.556516e+001	1.069817e+003	5.002485e+001
1.070299e+003	9.358145e+001	1.070299e+003	9.175777e+001	1.070299e+003	8.953864e+001	1.070299e+003	7.091423e+001	1.070299e+003	8.556988e+001	1.070299e+003	5.002700e+001
1.070781e+003	9.357895e+001	1.070781e+003	9.176675e+001	1.070781e+003	8.941367e+001	1.070781e+003	7.098164e+001	1.070781e+003	8.557562e+001	1.070781e+003	5.003183e+001
1.071263e+003	9.357904e+001	1.071263e+003	9.177790e+001	1.071263e+003	8.929052e+001	1.071263e+003	7.105029e+001	1.071263e+003	8.558257e+001	1.071263e+003	5.003941e+001
1.071746e+003	9.358189e+001	1.071746e+003	9.179108e+001	1.071746e+003	8.916926e+001	1.071746e+003	7.112010e+001	1.071746e+003	8.559074e+001	1.071746e+003	5.004969e+001
1.072228e+003	9.358799e+001	1.072228e+003	9.180598e+001	1.072228e+003	8.904988e+001	1.072228e+003	7.119115e+001	1.072228e+003	8.560037e+001	1.072228e+003	5.006274e+001
1.072710e+003	9.359818e+001	1.072710e+003	9.182222e+001	1.072710e+003	8.893250e+001	1.072710e+003	7.126379e+001	1.072710e+003	8.561196e+001	1.072710e+003	5.007876e+001
1.073192e+003	9.361150e+001	1.073192e+003	9.183988e+001	1.073192e+003	8.881686e+001	1.073192e+003	7.133719e+001	1.073192e+003	8.562481e+001	1.073192e+003	5.009718e+001
1.073674e+003	9.362740e+001	1.073674e+003	9.185899e+001	1.073674e+003	8.870277e+001	1.073674e+003	7.141071e+001	1.073674e+003	8.563844e+001	1.073674e+003	5.011757e+001
1.074156e+003	9.364558e+001	1.074156e+003	9.187942e+001	1.074156e+003	8.859014e+001	1.074156e+003	7.148402e+001	1.074156e+003	8.565264e+001	1.074156e+003	5.013969e+001
1.074638e+003	9.366550e+001	1.074638e+003	9.190107e+001	1.074638e+003	8.847895e+001	1.074638e+003	7.155666e+001	1.074638e+003	8.566708e+001	1.074638e+003	5.016323e+001
1.075120e+003	9.368734e+001	1.075120e+003	9.192387e+001	1.075120e+003	8.836895e+001	1.075120e+003	7.162832e+001	1.075120e+003	8.568162e+001	1.075120e+003	5.018797e+001
1.075603e+003	9.371105e+001	1.075603e+003	9.194773e+001	1.075603e+003	8.825999e+001	1.075603e+003	7.169870e+001	1.075603e+003	8.569612e+001	1.075603e+003	5.021371e+001
1.076085e+003	9.373668e+001	1.076085e+003	9.197265e+001	1.076085e+003	8.815172e+001	1.076085e+003	7.176729e+001	1.076085e+003	8.571027e+001	1.076085e+003	5.024014e+001
1.076567e+003	9.376447e+001	1.076567e+003	9.199878e+001	1.076567e+003	8.804351e+001	1.076567e+003	7.183348e+001	1.076567e+003	8.572375e+001	1.076567e+003	5.026686e+001
1.077049e+003	9.379372e+001	1.077049e+003	9.202570e+001	1.077049e+003	8.793593e+001	1.077049e+003	7.189733e+001	1.077049e+003	8.573656e+001	1.077049e+003	5.029385e+001
1.077531e+003	9.382392e+001	1.077531e+003	9.205305e+001	1.077531e+003	8.782929e+001	1.077531e+003	7.195872e+001	1.077531e+003	8.574866e+001	1.077531e+003	5.032101e+001
1.078013e+003	9.385480e+001	1.078013e+003	9.208065e+001	1.078013e+003	8.772373e+001	1.078013e+003	7.201754e+001	1.078013e+003	8.576002e+001	1.078013e+003	5.034816e+001
1.078495e+003	9.388605e+001	1.078495e+003	9.210827e+001	1.078495e+003	8.761951e+001	1.078495e+003	7.207385e+001	1.078495e+003	8.577068e+001	1.078495e+003	5.037520e+001
1.078977e+003	9.391728e+001	1.078977e+003	9.213570e+001	1.078977e+003	8.751651e+001	1.078977e+003	7.212705e+001	1.078977e+003	8.578027e+001	1.078977e+003	5.040189e+001
1.079459e+003	9.394817e+001	1.079459e+003	9.216275e+001	1.079459e+003	8.741470e+001	1.079459e+003	7.217674e+001	1.079459e+003	8.578855e+001	1.079459e+003	5.042801e+001
1.079942e+003	9.397812e+001	1.079942e+003	9.218914e+001	1.079942e+003	8.731405e+001	1.079942e+003	7.222222e+001	1.079942e+003	8.579504e+001	1.079942e+003	5.045332e+001
1.080424e+003	9.400623e+001	1.080424e+003	9.221447e+001	1.080424e+003	8.721442e+001	1.080424e+003	7.226233e+001	1.080424e+003	8.579898e+001	1.080424e+003	5.047753e+001
1.080906e+003	9.403300e+001	1.080906e+003	9.223881e+001	1.080906e+003	8.711610e+001	1.080906e+003	7.229800e+001	1.080906e+003	8.580107e+001	1.080906e+003	5.050060e+001
1.081388e+003	9.405863e+001	1.081388e+003	9.226212e+001	1.081388e+003	8.701932e+001	1.081388e+003	7.232976e+001	1.081388e+003	8.580170e+001	1.081388e+003	5.052242e+001
1.081870e+003	9.408315e+001	1.081870e+003	9.228435e+001	1.081870e+003	8.692411e+001	1.081870e+003	7.235773e+001	1.081870e+003	8.580100e+001	1.081870e+003	5.054287e+001
1.082352e+003	9.410686e+001	1.082352e+003	9.230556e+001	1.082352e+003	8.683048e+001	1.082352e+003	7.238228e+001	1.082352e+003	8.579926e+001	1.082352e+003	5.056188e+001
1.082834e+003	9.412920e+001	1.082834e+003	9.232539e+001	1.082834e+003	8.673878e+001	1.082834e+003	7.240321e+001	1.082834e+003	8.579639e+001	1.082834e+003	5.057920e+001
1.083316e+003	9.414993e+001	1.083316e+003	9.234361e+001	1.083316e+003	8.664916e+001	1.083316e+003	7.242046e+001	1.083316e+003	8.579234e+001	1.083316e+003	5.059464e+001
1.083798e+003	9.416851e+001	1.083798e+003	9.235977e+001	1.083798e+003	8.656217e+001	1.083798e+003	7.243403e+001	1.083798e+003	8.578720e+001	1.083798e+003	5.060794e+001
1.084281e+003	9.418401e+001	1.084281e+003	9.237317e+001	1.084281e+003	8.647873e+001	1.084281e+003	7.244392e+001	1.084281e+003	8.578099e+001	1.084281e+003	5.061874e+001
1.084763e+003	9.419737e+001	1.084763e+003	9.238443e+001	1.084763e+003	8.639789e+001	1.084763e+003	7.245021e+001	1.084763e+003	8.577379e+001	1.084763e+003	5.062717e+001
1.085245e+003	9.420921e+001	1.085245e+003	9.239397e+001	1.085245e+003	8.631915e+001	1.085245e+003	7.245301e+001	1.085245e+003	8.576572e+001	1.085245e+003	5.063322e+001
1.085727e+003	9.421969e+001	1.085727e+003	9.240170e+001	1.085727e+003	8.624213e+001	1.085727e+003	7.245223e+001	1.085727e+003	8.575674e+001	1.085727e+003	5.063682e+001
1.086209e+003	9.422915e+001	1.086209e+003	9.240746e+001	1.086209e+003	8.616609e+001	1.086209e+003	7.244765e+001	1.086209e+003	8.574675e+001	1.086209e+003	5.063794e+001
1.086691e+003	9.423768e+001	1.086691e+003	9.241184e+001	1.086691e+003	8.609161e+001	1.086691e+003	7.243976e+001	1.086691e+003	8.573611e+001	1.086691e+003	5.063645e+001
1.087173e+003	9.424538e+001	1.087173e+003	9.241502e+001	1.087173e+003	8.601883e+001	1.087173e+003	7.242872e+001	1.087173e+003	8.572498e+001	1.087173e+003	5.063224e+001
1.087655e+003	9.425259e+001	1.087655e+003	9.241811e+001	1.087655e+003	8.594839e+001	1.087655e+003	7.241523e+001	1.087655e+003	8.571387e+001	1.087655e+003	5.062526e+001
1.088138e+003	9.425988e+001	1.088138e+003	9.242307e+001	1.088138e+003	8.588171e+001	1.088138e+003	7.240060e+001	1.088138e+003	8.570373e+001	1.088138e+003	5.061546e+001
1.088620e+003	9.426684e+001	1.088620e+003	9.242746e+001	1.088620e+003	8.581669e+001	1.088620e+003	7.238326e+001	1.088620e+003	8.569348e+001	1.088620e+003	5.060267e+001
1.089102e+003	9.427327e+001	1.089102e+003	9.242974e+001	1.089102e+003	8.575191e+001	1.089102e+003	7.236219e+001	1.089102e+003	8.568248e+001	1.089102e+003	5.058675e+001
1.089584e+003	9.427917e+001	1.089584e+003	9.242917e+001	1.089584e+003	8.568673e+001	1.089584e+003	7.233696e+001	1.089584e+003	8.567048e+001	1.089584e+003	5.056762e+001
1.090066e+003	9.428443e+001	1.090066e+003	9.242448e+001	1.090066e+003	8.562022e+001	1.090066e+003	7.230679e+001	1.090066e+003	8.565705e+001	1.090066e+003	5.054524e+001
1.090548e+003	9.428910e+001	1.090548e+003	9.241570e+001	1.090548e+003	8.555184e+001	1.090548e+003	7.227163e+001	1.090548e+003	8.564210e+001	1.090548e+003	5.051936e+001
1.091030e+003	9.429325e+001	1.091030e+003	9.240253e+001	1.091030e+003	8.548111e+001	1.091030e+003	7.223129e+001	1.091030e+003	8.562549e+001	1.091030e+003	5.048983e+001
1.091512e+003	9.429683e+001	1.091512e+003	9.238456e+001	1.091512e+003	8.540696e+001	1.091512e+003	7.218539e+001	1.091512e+003	8.560685e+001	1.091512e+003	5.045632e+001
1.091995e+003	9.429975e+001	1.091995e+003	9.236160e+001	1.091995e+003	8.532798e+001	1.091995e+003	7.213363e+001	1.091995e+003	8.558572e+001	1.091995e+003	5.041830e+001
1.092477e+003	9.430215e+001	1.092477e+003	9.233275e+001	1.092477e+003	8.524469e+001	1.092477e+003	7.207568e+001	1.092477e+003	8.556229e+001	1.092477e+003	5.037621e+001
1.092959e+003	9.430415e+001	1.092959e+003	9.229710e+001	1.092959e+003	8.515709e+001	1.092959e+003	7.201111e+001	1.092959e+003	8.553654e+001	1.092959e+003	5.033023e+001
1.093441e+003	9.430575e+001	1.093441e+003	9.225443e+001	1.093441e+003	8.506529e+001	1.093441e+003	7.193996e+001	1.093441e+003	8.550858e+001	1.093441e+003	5.028049e+001
1.093923e+003	9.430701e+001	1.093923e+003	9.220489e+001	1.093923e+003	8.497002e+001	1.093923e+003	7.186269e+001	1.093923e+003	8.547862e+001	1.093923e+003	5.022726e+001
1.094405e+003	9.430801e+001	1.094405e+003	9.214653e+001	1.094405e+003	8.486954e+001	1.094405e+003	7.177771e+001	1.094405e+003	8.544609e+001	1.094405e+003	5.017025e+001
1.094887e+003	9.430881e+001	1.094887e+003	9.207837e+001	1.094887e+003	8.476311e+001	1.094887e+003	7.168436e+001	1.094887e+003	8.541069e+001	1.094887e+003	5.010939e+001
1.095369e+003	9.430956e+001	1.095369e+003	9.199767e+001	1.095369e+003	8.464858e+001	1.095369e+003	7.158044e+001	1.095369e+003	8.537167e+001	1.095369e+003	5.004440e+001
1.095851e+003	9.431050e+001	1.095851e+003	9.189986e+001	1.095851e+003	8.452228e+001	1.095851e+003	7.146219e+001	1.095851e+003	8.532761e+001	1.095851e+003	4.997475e+001
1.096333e+003	9.431142e+001	1.096333e+003	9.178947e+001	1.096333e+003	8.438821e+001	1.096333e+003	7.133375e+001	1.096333e+003	8.528008e+001	1.096333e+003	4.990114e+001
1.096816e+003	9.431218e+001	1.096816e+003	9.166906e+001	1.096816e+003	8.424879e+001	1.096816e+003	7.119760e+001	1.096816e+003	8.523003e+001	1.096816e+003	4.982402e+001
1.097298e+003	9.431281e+001	1.097298e+003	9.153981e+001	1.097298e+003	8.410515e+001	1.097298e+003	7.105489e+001	1.097298e+003	8.517786e+001	1.097298e+003	4.974361e+001
1.097780e+003	9.431326e+001	1.097780e+003	9.140408e+001	1.097780e+003	8.395943e+001	1.097780e+003	7.090776e+001	1.097780e+003	8.512431e+001	1.097780e+003	4.966030e+001
1.098262e+003	9.431348e+001	1.098262e+003	9.126088e+001	1.098262e+003	8.381108e+001	1.098262e+003	7.075576e+001	1.098262e+003	8.506936e+001	1.098262e+003	4.957408e+001
1.098744e+003	9.431342e+001	1.098744e+003	9.111010e+001	1.098744e+003	8.366022e+001	1.098744e+003	7.059908e+001	1.098744e+003	8.501308e+001	1.098744e+003	4.948506e+001
1.099226e+003	9.431293e+001	1.099226e+003	9.095140e+001	1.099226e+003	8.350690e+001	1.099226e+003	7.043798e+001	1.099226e+003	8.495571e+001	1.099226e+003	4.939336e+001
1.099708e+003	9.431166e+001	1.099708e+003	9.078339e+001	1.099708e+003	8.335045e+001	1.099708e+003	7.027209e+001	1.099708e+003	8.489737e+001	1.099708e+003	4.929906e+001
1.100190e+003	9.431001e+001	1.100190e+003	9.060909e+001	1.100190e+003	8.319318e+001	1.100190e+003	7.010340e+001	1.100190e+003	8.483849e+001	1.100190e+003	4.920243e+001
1.100673e+003	9.430820e+001	1.100673e+003	9.043062e+001	1.100673e+003	8.303691e+001	1.100673e+003	6.993346e+001	1.100673e+003	8.477950e+001	1.100673e+003	4.910371e+001
1.101155e+003	9.430636e+001	1.101155e+003	9.024920e+001	1.101155e+003	8.288264e+001	1.101155e+003	6.976325e+001	1.101155e+003	8.472068e+001	1.101155e+003	4.900311e+001
1.101637e+003	9.430467e+001	1.101637e+003	9.006647e+001	1.101637e+003	8.273153e+001	1.101637e+003	6.959388e+001	1.101637e+003	8.466238e+001	1.101637e+003	4.890084e+001
1.102119e+003	9.430314e+001	1.102119e+003	8.988333e+001	1.102119e+003	8.258485e+001	1.102119e+003	6.942645e+001	1.102119e+003	8.460490e+001	1.102119e+003	4.879708e+001
1.102601e+003	9.430179e+001	1.102601e+003	8.970069e+001	1.102601e+003	8.244363e+001	1.102601e+003	6.926189e+001	1.102601e+003	8.454856e+001	1.102601e+003	4.869197e+001
1.103083e+003	9.430070e+001	1.103083e+003	8.952000e+001	1.103083e+003	8.230970e+001	1.103083e+003	6.910173e+001	1.103083e+003	8.449375e+001	1.103083e+003	4.858572e+001
1.103565e+003	9.429990e+001	1.103565e+003	8.934292e+001	1.103565e+003	8.218556e+001	1.103565e+003	6.894788e+001	1.103565e+003	8.444093e+001	1.103565e+003	4.847844e+001
1.104047e+003	9.429953e+001	1.104047e+003	8.916978e+001	1.104047e+003	8.207034e+001	1.104047e+003	6.880008e+001	1.104047e+003	8.439019e+001	1.104047e+003	4.837038e+001
1.104530e+003	9.429966e+001	1.104530e+003	8.900132e+001	1.104530e+003	8.196391e+001	1.104530e+003	6.865853e+001	1.104530e+003	8.434176e+001	1.104530e+003	4.826178e+001
1.105012e+003	9.430042e+001	1.105012e+003	8.883813e+001	1.105012e+003	8.186655e+001	1.105012e+003	6.852371e+001	1.105012e+003	8.429584e+001	1.105012e+003	4.815282e+001
1.105494e+003	9.430196e+001	1.105494e+003	8.868050e+001	1.105494e+003	8.177808e+001	1.105494e+003	6.839574e+001	1.105494e+003	8.425257e+001	1.105494e+003	4.804367e+001
1.105976e+003	9.430428e+001	1.105976e+003	8.853022e+001	1.105976e+003	8.169987e+001	1.105976e+003	6.827587e+001	1.105976e+003	8.421236e+001	1.105976e+003	4.793459e+001
1.106458e+003	9.430740e+001	1.106458e+003	8.838852e+001	1.106458e+003	8.163284e+001	1.106458e+003	6.816502e+001	1.106458e+003	8.417551e+001	1.106458e+003	4.782580e+001
1.106940e+003	9.431132e+001	1.106940e+003	8.825745e+001	1.106940e+003	8.157825e+001	1.106940e+003	6.806441e+001	1.106940e+003	8.414247e+001	1.106940e+003	4.771759e+001
1.107422e+003	9.431584e+001	1.107422e+003	8.814010e+001	1.107422e+003	8.153806e+001	1.107422e+003	6.797579e+001	1.107422e+003	8.411382e+001	1.107422e+003	4.761034e+001
1.107904e+003	9.432140e+001	1.107904e+003	8.803461e+001	1.107904e+003	8.151112e+001	1.107904e+003	6.789848e+001	1.107904e+003	8.408942e+001	1.107904e+003	4.750402e+001
1.108386e+003	9.432826e+001	1.108386e+003	8.794017e+001	1.108386e+003	8.149696e+001	1.108386e+003	6.783231e+001	1.108386e+003	8.406926e+001	1.108386e+003	4.739869e+001
1.108869e+003	9.433659e+001	1.108869e+003	8.785667e+001	1.108869e+003	8.149551e+001	1.108869e+003	6.777745e+001	1.108869e+003	8.405346e+001	1.108869e+003	4.729444e+001
1.109351e+003	9.434657e+001	1.109351e+003	8.778333e+001	1.109351e+003	8.150617e+001	1.109351e+003	6.773367e+001	1.109351e+003	8.404196e+001	1.109351e+003	4.719136e+001
1.109833e+003	9.435841e+001	1.109833e+003	8.772144e+001	1.109833e+003	8.152996e+001	1.109833e+003	6.770195e+001	1.109833e+003	8.403519e+001	1.109833e+003	4.708966e+001
1.110315e+003	9.437225e+001	1.110315e+003	8.767171e+001	1.110315e+003	8.156741e+001	1.110315e+003	6.768292e+001	1.110315e+003	8.403336e+001	1.110315e+003	4.698953e+001
1.110797e+003	9.438845e+001	1.110797e+003	8.763520e+001	1.110797e+003	8.161948e+001	1.110797e+003	6.767749e+001	1.110797e+003	8.403689e+001	1.110797e+003	4.689120e+001
1.111279e+003	9.440747e+001	1.111279e+003	8.761377e+001	1.111279e+003	8.168785e+001	1.111279e+003	6.768711e+001	1.111279e+003	8.404635e+001	1.111279e+003	4.679496e+001
1.111761e+003	9.442905e+001	1.111761e+003	8.760571e+001	1.111761e+003	8.177084e+001	1.111761e+003	6.771079e+001	1.111761e+003	8.406138e+001	1.111761e+003	4.670075e+001
1.112243e+003	9.445313e+001	1.112243e+003	8.761008e+001	1.112243e+003	8.186749e+001	1.112243e+003	6.774808e+001	1.112243e+003	8.408183e+001	1.112243e+003	4.660862e+001
1.112725e+003	9.447967e+001	1.112725e+003	8.762646e+001	1.112725e+003	8.197724e+001	1.112725e+003	6.779876e+001	1.112725e+003	8.410764e+001	1.112725e+003	4.651865e+001
1.113208e+003	9.450847e+001	1.113208e+003	8.765399e+001	1.113208e+003	8.209890e+001	1.113208e+003	6.786213e+001	1.113208e+003	8.413857e+001	1.113208e+003	4.643081e+001
1.113690e+003	9.453991e+001	1.113690e+003	8.769315e+001	1.113690e+003	8.223328e+001	1.113690e+003	6.793913e+001	1.113690e+003	8.417499e+001	1.113690e+003	4.634534e+001
1.114172e+003	9.457417e+001	1.114172e+003	8.774404e+001	1.114172e+003	8.238057e+001	1.114172e+003	6.803012e+001	1.114172e+003	8.421708e+001	1.114172e+003	4.626240e+001
1.114654e+003	9.461167e+001	1.114654e+003	8.780688e+001	1.114654e+003	8.254156e+001	1.114654e+003	6.813608e+001	1.114654e+003	8.426523e+001	1.114654e+003	4.618223e+001
1.115136e+003	9.465318e+001	1.115136e+003	8.788230e+001	1.115136e+003	8.271806e+001	1.115136e+003	6.825881e+001	1.115136e+003	8.432015e+001	1.115136e+003	4.610523e+001
1.115618e+003	9.469788e+001	1.115618e+003	8.796915e+001	1.115618e+003	8.290726e+001	1.115618e+003	6.839615e+001	1.115618e+003	8.438105e+001	1.115618e+003	4.603115e+001
1.116100e+003	9.474525e+001	1.116100e+003	8.806675e+001	1.116100e+003	8.310737e+001	1.116100e+003	6.854681e+001	1.116100e+003	8.444745e+001	1.116100e+003	4.595985e+001
1.116582e+003	9.479507e+001	1.116582e+003	8.817434e+001	1.116582e+003	8.331718e+001	1.116582e+003	6.870999e+001	1.116582e+003	8.451907e+001	1.116582e+003	4.589131e+001
1.117065e+003	9.484686e+001	1.117065e+003	8.829068e+001	1.117065e+003	8.353477e+001	1.117065e+003	6.888428e+001	1.117065e+003	8.459538e+001	1.117065e+003	4.582534e+001
1.117547e+003	9.490079e+001	1.117547e+003	8.841654e+001	1.117547e+003	8.376048e+001	1.117547e+003	6.907025e+001	1.117547e+003	8.467665e+001	1.117547e+003	4.576220e+001
1.118029e+003	9.495683e+001	1.118029e+003	8.855194e+001	1.118029e+003	8.399393e+001	1.118029e+003	6.926786e+001	1.118029e+003	8.476289e+001	1.118029e+003	4.570198e+001
1.118511e+003	9.501505e+001	1.118511e+003	8.869792e+001	1.118511e+003	8.423527e+001	1.118511e+003	6.947758e+001	1.118511e+003	8.485433e+001	1.118511e+003	4.564494e+001
1.118993e+003	9.507570e+001	1.118993e+003	8.885683e+001	1.118993e+003	8.448560e+001	1.118993e+003	6.970079e+001	1.118993e+003	8.495161e+001	1.118993e+003	4.559152e+001
1.119475e+003	9.513813e+001	1.119475e+003	8.902482e+001	1.119475e+003	8.474171e+001	1.119475e+003	6.993475e+001	1.119475e+003	8.505361e+001	1.119475e+003	4.554120e+001
1.119957e+003	9.520190e+001	1.119957e+003	8.919926e+001	1.119957e+003	8.500121e+001	1.119957e+003	7.017756e+001	1.119957e+003	8.515959e+001	1.119957e+003	4.549364e+001
1.120439e+003	9.526673e+001	1.120439e+003	8.937877e+001	1.120439e+003	8.526275e+001	1.120439e+003	7.042815e+001	1.120439e+003	8.526910e+001	1.120439e+003	4.544872e+001
1.120922e+003	9.533229e+001	1.120922e+003	8.956133e+001	1.120922e+003	8.552466e+001	1.120922e+003	7.068501e+001	1.120922e+003	8.538143e+001	1.120922e+003	4.540619e+001
1.121404e+003	9.539835e+001	1.121404e+003	8.974622e+001	1.121404e+003	8.578547e+001	1.121404e+003	7.094749e+001	1.121404e+003	8.549651e+001	1.121404e+003	4.536602e+001
1.121886e+003	9.546468e+001	1.121886e+003	8.993253e+001	1.121886e+003	8.604388e+001	1.121886e+003	7.121482e+001	1.121886e+003	8.561412e+001	1.121886e+003	4.532812e+001
1.122368e+003	9.553091e+001	1.122368e+003	9.011874e+001	1.122368e+003	8.629760e+001	1.122368e+003	7.148589e+001	1.122368e+003	8.573405e+001	1.122368e+003	4.529228e+001
1.122850e+003	9.559658e+001	1.122850e+003	9.030326e+001	1.122850e+003	8.654370e+001	1.122850e+003	7.175954e+001	1.122850e+003	8.585625e+001	1.122850e+003	4.525819e+001
1.123332e+003	9.566173e+001	1.123332e+003	9.048555e+001	1.123332e+003	8.678296e+001	1.123332e+003	7.203513e+001	1.123332e+003	8.597999e+001	1.123332e+003	4.522603e+001
1.123814e+003	9.572627e+001	1.123814e+003	9.066472e+001	1.123814e+003	8.701523e+001	1.123814e+003	7.231182e+001	1.123814e+003	8.610457e+001	1.123814e+003	4.519582e+001
1.124296e+003	9.579006e+001	1.124296e+003	9.084023e+001	1.124296e+003	8.724029e+001	1.124296e+003	7.258916e+001	1.124296e+003	8.622969e+001	1.124296e+003	4.516756e+001
1.124778e+003	9.585297e+001	1.124778e+003	9.101212e+001	1.124778e+003	8.745879e+001	1.124778e+003	7.286710e+001	1.124778e+003	8.635519e+001	1.124778e+003	4.514128e+001
1.125260e+003	9.591479e+001	1.125260e+003	9.117784e+001	1.125260e+003	8.766800e+001	1.125260e+003	7.314351e+001	1.125260e+003	8.648005e+001	1.125260e+003	4.511687e+001
1.125743e+003	9.597530e+001	1.125743e+003	9.133589e+001	1.125743e+003	8.786640e+001	1.125743e+003	7.341713e+001	1.125743e+003	8.660370e+001	1.125743e+003	4.509424e+001
1.126225e+003	9.603436e+001	1.126225e+003	9.148309e+001	1.126225e+003	8.805090e+001	1.126225e+003	7.368524e+001	1.126225e+003	8.672476e+001	1.126225e+003	4.507330e+001
1.126707e+003	9.609180e+001	1.126707e+003	9.161435e+001	1.126707e+003	8.821630e+001	1.126707e+003	7.394353e+001	1.126707e+003	8.684109e+001	1.126707e+003	4.505388e+001
1.127189e+003	9.614740e+001	1.127189e+003	9.173392e+001	1.127189e+003	8.836732e+001	1.127189e+003	7.419559e+001	1.127189e+003	8.695442e+001	1.127189e+003	4.503611e+001
1.127671e+003	9.620094e+001	1.127671e+003	9.184410e+001	1.127671e+003	8.850662e+001	1.127671e+003	7.444344e+001	1.127671e+003	8.706575e+001	1.127671e+003	4.501999e+001
1.128153e+003	9.625229e+001	1.128153e+003	9.194559e+001	1.128153e+003	8.863515e+001	1.128153e+003	7.468758e+001	1.128153e+003	8.717529e+001	1.128153e+003	4.500554e+001
1.128635e+003	9.630147e+001	1.128635e+003	9.204019e+001	1.128635e+003	8.875508e+001	1.128635e+003	7.492946e+001	1.128635e+003	8.728373e+001	1.128635e+003	4.499280e+001
1.129117e+003	9.634796e+001	1.129117e+003	9.212686e+001	1.129117e+003	8.886548e+001	1.129117e+003	7.516837e+001	1.129117e+003	8.739070e+001	1.129117e+003	4.498170e+001
1.129600e+003	9.639148e+001	1.129600e+003	9.220523e+001	1.129600e+003	8.896615e+001	1.129600e+003	7.540408e+001	1.129600e+003	8.749609e+001	1.129600e+003	4.497221e+001
1.130082e+003	9.643135e+001	1.130082e+003	9.227510e+001	1.130082e+003	8.905708e+001	1.130082e+003	7.563671e+001	1.130082e+003	8.759994e+001	1.130082e+003	4.496427e+001
1.130564e+003	9.646646e+001	1.130564e+003	9.233572e+001	1.130564e+003	8.913758e+001	1.130564e+003	7.586618e+001	1.130564e+003	8.770225e+001	1.130564e+003	4.495777e+001
1.131046e+003	9.649780e+001	1.131046e+003	9.238844e+001	1.131046e+003	8.920939e+001	1.131046e+003	7.609292e+001	1.131046e+003	8.780315e+001	1.131046e+003	4.495280e+001
1.131528e+003	9.652593e+001	1.131528e+003	9.243415e+001	1.131528e+003	8.927380e+001	1.131528e+003	7.631725e+001	1.131528e+003	8.790276e+001	1.131528e+003	4.494944e+001
1.132010e+003	9.655098e+001	1.132010e+003	9.247334e+001	1.132010e+003	8.933148e+001	1.132010e+003	7.653935e+001	1.132010e+003	8.800110e+001	1.132010e+003	4.494769e+001
1.132492e+003	9.657323e+001	1.132492e+003	9.250664e+001	1.132492e+003	8.938319e+001	1.132492e+003	7.675938e+001	1.132492e+003	8.809819e+001	1.132492e+003	4.494761e+001
1.132974e+003	9.659271e+001	1.132974e+003	9.253445e+001	1.132974e+003	8.942983e+001	1.132974e+003	7.697769e+001	1.132974e+003	8.819420e+001	1.132974e+003	4.494917e+001
1.133457e+003	9.660947e+001	1.133457e+003	9.255714e+001	1.133457e+003	8.947215e+001	1.133457e+003	7.719452e+001	1.133457e+003	8.828925e+001	1.133457e+003	4.495237e+001
1.133939e+003	9.662388e+001	1.133939e+003	9.257545e+001	1.133939e+003	8.951154e+001	1.133939e+003	7.741038e+001	1.133939e+003	8.838358e+001	1.133939e+003	4.495722e+001
1.134421e+003	9.663652e+001	1.134421e+003	9.259032e+001	1.134421e+003	8.955000e+001	1.134421e+003	7.762605e+001	1.134421e+003	8.847762e+001	1.134421e+003	4.496366e+001
1.134903e+003	9.664679e+001	1.134903e+003	9.260148e+001	1.134903e+003	8.958652e+001	1.134903e+003	7.784100e+001	1.134903e+003	8.857097e+001	1.134903e+003	4.497177e+001
1.135385e+003	9.665431e+001	1.135385e+003	9.260897e+001	1.135385e+003	8.962074e+001	1.135385e+003	7.805495e+001	1.135385e+003	8.866341e+001	1.135385e+003	4.498158e+001
1.135867e+003	9.665907e+001	1.135867e+003	9.261293e+001	1.135867e+003	8.965273e+001	1.135867e+003	7.826785e+001	1.135867e+003	8.875486e+001	1.135867e+003	4.499314e+001
1.136349e+003	9.666100e+001	1.136349e+003	9.261333e+001	1.136349e+003	8.968221e+001	1.136349e+003	7.847934e+001	1.136349e+003	8.884521e+001	1.136349e+003	4.500649e+001
1.136831e+003	9.665981e+001	1.136831e+003	9.261076e+001	1.136831e+003	8.971000e+001	1.136831e+003	7.868984e+001	1.136831e+003	8.893443e+001	1.136831e+003	4.502161e+001
1.137313e+003	9.665533e+001	1.137313e+003	9.260559e+001	1.137313e+003	8.973658e+001	1.137313e+003	7.889952e+001	1.137313e+003	8.902251e+001	1.137313e+003	4.503851e+001
1.137796e+003	9.664700e+001	1.137796e+003	9.259835e+001	1.137796e+003	8.976254e+001	1.137796e+003	7.910876e+001	1.137796e+003	8.910932e+001	1.137796e+003	4.505713e+001
1.138278e+003	9.663371e+001	1.138278e+003	9.258985e+001	1.138278e+003	8.978876e+001	1.138278e+003	7.931825e+001	1.138278e+003	8.919468e+001	1.138278e+003	4.507737e+001
1.138760e+003	9.661667e+001	1.138760e+003	9.257967e+001	1.138760e+003	8.981481e+001	1.138760e+003	7.952718e+001	1.138760e+003	8.927874e+001	1.138760e+003	4.509942e+001
1.139242e+003	9.659660e+001	1.139242e+003	9.256767e+001	1.139242e+003	8.984052e+001	1.139242e+003	7.973505e+001	1.139242e+003	8.936160e+001	1.139242e+003	4.512341e+001
1.139724e+003	9.657381e+001	1.139724e+003	9.255386e+001	1.139724e+003	8.986587e+001	1.139724e+003	7.994155e+001	1.139724e+003	8.944325e+001	1.139724e+003	4.514939e+001
1.140206e+003	9.654890e+001	1.140206e+003	9.253817e+001	1.140206e+003	8.989069e+001	1.140206e+003	8.014622e+001	1.140206e+003	8.952377e+001	1.140206e+003	4.517743e+001
1.140688e+003	9.652180e+001	1.140688e+003	9.252087e+001	1.140688e+003	8.991544e+001	1.140688e+003	8.034918e+001	1.140688e+003	8.960313e+001	1.140688e+003	4.520763e+001
1.141170e+003	9.649258e+001	1.141170e+003	9.250216e+001	1.141170e+003	8.994038e+001	1.141170e+003	8.055041e+001	1.141170e+003	8.968134e+001	1.141170e+003	4.524002e+001
1.141653e+003	9.646140e+001	1.141653e+003	9.248223e+001	1.141653e+003	8.996597e+001	1.141653e+003	8.074995e+001	1.141653e+003	8.975845e+001	1.141653e+003	4.527477e+001
1.142135e+003	9.642828e+001	1.142135e+003	9.246141e+001	1.142135e+003	8.999293e+001	1.142135e+003	8.094807e+001	1.142135e+003	8.983452e+001	1.142135e+003	4.531205e+001
1.142617e+003	9.639365e+001	1.142617e+003	9.243956e+001	1.142617e+003	9.002061e+001	1.142617e+003	8.114407e+001	1.142617e+003	8.990948e+001	1.142617e+003	4.535176e+001
1.143099e+003	9.635786e+001	1.143099e+003	9.241663e+001	1.143099e+003	9.004868e+001	1.143099e+003	8.133738e+001	1.143099e+003	8.998327e+001	1.143099e+003	4.539381e+001
1.143581e+003	9.632114e+001	1.143581e+003	9.239272e+001	1.143581e+003	9.007700e+001	1.143581e+003	8.152782e+001	1.143581e+003	9.005590e+001	1.143581e+003	4.543825e+001
1.144063e+003	9.628365e+001	1.144063e+003	9.236798e+001	1.144063e+003	9.010525e+001	1.144063e+003	8.171527e+001	1.144063e+003	9.012737e+001	1.144063e+003	4.548505e+001
1.144545e+003	9.624583e+001	1.144545e+003	9.234229e+001	1.144545e+003	9.013361e+001	1.144545e+003	8.189902e+001	1.144545e+003	9.019760e+001	1.144545e+003	4.553422e+001
1.145027e+003	9.620799e+001	1.145027e+003	9.231567e+001	1.145027e+003	9.016216e+001	1.145027e+003	8.207870e+001	1.145027e+003	9.026659e+001	1.145027e+003	4.558577e+001
1.145510e+003	9.617069e+001	1.145510e+003	9.228787e+001	1.145510e+003	9.019099e+001	1.145510e+003	8.225325e+001	1.145510e+003	9.033421e+001	1.145510e+003	4.563966e+001
1.145992e+003	9.613480e+001	1.145992e+003	9.225836e+001	1.145992e+003	9.022031e+001	1.145992e+003	8.242097e+001	1.145992e+003	9.040028e+001	1.145992e+003	4.569576e+001
1.146474e+003	9.609978e+001	1.146474e+003	9.222796e+001	1.146474e+003	9.024976e+001	1.146474e+003	8.258340e+001	1.146474e+003	9.046501e+001	1.146474e+003	4.575425e+001
1.146956e+003	9.606543e+001	1.146956e+003	9.219726e+001	1.146956e+003	9.027906e+001	1.146956e+003	8.274145e+001	1.146956e+003	9.052854e+001	1.146956e+003	4.581528e+001
1.147438e+003	9.603168e+001	1.147438e+003	9.216647e+001	1.147438e+003	9.030803e+001	1.147438e+003	8.289534e+001	1.147438e+003	9.059093e+001	1.147438e+003	4.587890e+001
1.147920e+003	9.599830e+001	1.147920e+003	9.213586e+001	1.147920e+003	9.033636e+001	1.147920e+003	8.304568e+001	1.147920e+003	9.065221e+001	1.147920e+003	4.594518e+001
1.148402e+003	9.596567e+001	1.148402e+003	9.210585e+001	1.148402e+003	9.036414e+001	1.148402e+003	8.319236e+001	1.148402e+003	9.071248e+001	1.148402e+003	4.601419e+001
1.148884e+003	9.593400e+001	1.148884e+003	9.207669e+001	1.148884e+003	9.039134e+001	1.148884e+003	8.333537e+001	1.148884e+003	9.077177e+001	1.148884e+003	4.608599e+001
1.149366e+003	9.590362e+001	1.149366e+003	9.204909e+001	1.149366e+003	9.041807e+001	1.149366e+003	8.347497e+001	1.149366e+003	9.083023e+001	1.149366e+003	4.616071e+001
1.149849e+003	9.587513e+001	1.149849e+003	9.202413e+001	1.149849e+003	9.044463e+001	1.149849e+003	8.361150e+001	1.149849e+003	9.088811e+001	1.149849e+003	4.623853e+001
1.150331e+003	9.584793e+001	1.150331e+003	9.200098e+001	1.150331e+003	9.047036e+001	1.150331e+003	8.374484e+001	1.150331e+003	9.094518e+001	1.150331e+003	4.631934e+001
1.150813e+003	9.582168e+001	1.150813e+003	9.197916e+001	1.150813e+003	9.049474e+001	1.150813e+003	8.387494e+001	1.150813e+003	9.100134e+001	1.150813e+003	4.640310e+001
1.151295e+003	9.579628e+001	1.151295e+003	9.195856e+001	1.151295e+003	9.051759e+001	1.151295e+003	8.400184e+001	1.151295e+003	9.105650e+001	1.151295e+003	4.648979e+001
1.151777e+003	9.577157e+001	1.151777e+003	9.193890e+001	1.151777e+003	9.053876e+001	1.151777e+003	8.412550e+001	1.151777e+003	9.111042e+001	1.151777e+003	4.657932e+001
1.152259e+003	9.574744e+001	1.152259e+003	9.192034e+001	1.152259e+003	9.055771e+001	1.152259e+003	8.424608e+001	1.152259e+003	9.116335e+001	1.152259e+003	4.667183e+001
1.152741e+003	9.572385e+001	1.152741e+003	9.190299e+001	1.152741e+003	9.057413e+001	1.152741e+003	8.436371e+001	1.152741e+003	9.121535e+001	1.152741e+003	4.676739e+001
1.153223e+003	9.570051e+001	1.153223e+003	9.188686e+001	1.153223e+003	9.058720e+001	1.153223e+003	8.447852e+001	1.153223e+003	9.126671e+001	1.153223e+003	4.686618e+001
1.153705e+003	9.567695e+001	1.153705e+003	9.187201e+001	1.153705e+003	9.059560e+001	1.153705e+003	8.459077e+001	1.153705e+003	9.131796e+001	1.153705e+003	4.696848e+001
1.154188e+003	9.565360e+001	1.154188e+003	9.185834e+001	1.154188e+003	9.060048e+001	1.154188e+003	8.470029e+001	1.154188e+003	9.136835e+001	1.154188e+003	4.707394e+001
1.154670e+003	9.563072e+001	1.154670e+003	9.184579e+001	1.154670e+003	9.060244e+001	1.154670e+003	8.480701e+001	1.154670e+003	9.141743e+001	1.154670e+003	4.718239e+001
1.155152e+003	9.560838e+001	1.155152e+003	9.183431e+001	1.155152e+003	9.060172e+001	1.155152e+003	8.491094e+001	1.155152e+003	9.146490e+001	1.155152e+003	4.729366e+001
1.155634e+003	9.558675e+001	1.155634e+003	9.182375e+001	1.155634e+003	9.059885e+001	1.155634e+003	8.501205e+001	1.155634e+003	9.151023e+001	1.155634e+003	4.740752e+001
1.156116e+003	9.556582e+001	1.156116e+003	9.181424e+001	1.156116e+003	9.059353e+001	1.156116e+003	8.511036e+001	1.156116e+003	9.155359e+001	1.156116e+003	4.752409e+001
1.156598e+003	9.554556e+001	1.156598e+003	9.180579e+001	1.156598e+003	9.058566e+001	1.156598e+003	8.520592e+001	1.156598e+003	9.159491e+001	1.156598e+003	4.764342e+001
1.157080e+003	9.552603e+001	1.157080e+003	9.179857e+001	1.157080e+003	9.057512e+001	1.157080e+003	8.529870e+001	1.157080e+003	9.163432e+001	1.157080e+003	4.776564e+001
1.157562e+003	9.550728e+001	1.157562e+003	9.179290e+001	1.157562e+003	9.056157e+001	1.157562e+003	8.538866e+001	1.157562e+003	9.167226e+001	1.157562e+003	4.789114e+001
1.158045e+003	9.548934e+001	1.158045e+003	9.178831e+001	1.158045e+003	9.054561e+001	1.158045e+003	8.547590e+001	1.158045e+003	9.170776e+001	1.158045e+003	4.801929e+001
1.158527e+003	9.547228e+001	1.158527e+003	9.178453e+001	1.158527e+003	9.052768e+001	1.158527e+003	8.556052e+001	1.158527e+003	9.174006e+001	1.158527e+003	4.814965e+001
1.159009e+003	9.545608e+001	1.159009e+003	9.178122e+001	1.159009e+003	9.050784e+001	1.159009e+003	8.564243e+001	1.159009e+003	9.176898e+001	1.159009e+003	4.828207e+001
1.159491e+003	9.544068e+001	1.159491e+003	9.177782e+001	1.159491e+003	9.048614e+001	1.159491e+003	8.572150e+001	1.159491e+003	9.179445e+001	1.159491e+003	4.841638e+001
1.159973e+003	9.542630e+001	1.159973e+003	9.177481e+001	1.159973e+003	9.046314e+001	1.159973e+003	8.579810e+001	1.159973e+003	9.181541e+001	1.159973e+003	4.855220e+001
1.160455e+003	9.541302e+001	1.160455e+003	9.177227e+001	1.160455e+003	9.043915e+001	1.160455e+003	8.587238e+001	1.160455e+003	9.183137e+001	1.160455e+003	4.868929e+001
1.160937e+003	9.540118e+001	1.160937e+003	9.177084e+001	1.160937e+003	9.041510e+001	1.160937e+003	8.594498e+001	1.160937e+003	9.184072e+001	1.160937e+003	4.882704e+001
1.161419e+003	9.539127e+001	1.161419e+003	9.177189e+001	1.161419e+003	9.039258e+001	1.161419e+003	8.601701e+001	1.161419e+003	9.184084e+001	1.161419e+003	4.896442e+001
1.161901e+003	9.538271e+001	1.161901e+003	9.177337e+001	1.161901e+003	9.036996e+001	1.161901e+003	8.608710e+001	1.161901e+003	9.183430e+001	1.161901e+003	4.910229e+001
1.162384e+003	9.537517e+001	1.162384e+003	9.177389e+001	1.162384e+003	9.034624e+001	1.162384e+003	8.615437e+001	1.162384e+003	9.182257e+001	1.162384e+003	4.924113e+001
1.162866e+003	9.536845e+001	1.162866e+003	9.177289e+001	1.162866e+003	9.032114e+001	1.162866e+003	8.621851e+001	1.162866e+003	9.180629e+001	1.162866e+003	4.938115e+001
1.163348e+003	9.536221e+001	1.163348e+003	9.176962e+001	1.163348e+003	9.029412e+001	1.163348e+003	8.627908e+001	1.163348e+003	9.178685e+001	1.163348e+003	4.952282e+001
1.163830e+003	9.535657e+001	1.163830e+003	9.176328e+001	1.163830e+003	9.026497e+001	1.163830e+003	8.633569e+001	1.163830e+003	9.176360e+001	1.163830e+003	4.966577e+001
1.164312e+003	9.535153e+001	1.164312e+003	9.175333e+001	1.164312e+003	9.023353e+001	1.164312e+003	8.638810e+001	1.164312e+003	9.173646e+001	1.164312e+003	4.980990e+001
1.164794e+003	9.534717e+001	1.164794e+003	9.173834e+001	1.164794e+003	9.019911e+001	1.164794e+003	8.643556e+001	1.164794e+003	9.170509e+001	1.164794e+003	4.995491e+001
1.165276e+003	9.534376e+001	1.165276e+003	9.171621e+001	1.165276e+003	9.016071e+001	1.165276e+003	8.647694e+001	1.165276e+003	9.166853e+001	1.165276e+003	5.010018e+001
1.165758e+003	9.534073e+001	1.165758e+003	9.168837e+001	1.165758e+003	9.011912e+001	1.165758e+003	8.651305e+001	1.165758e+003	9.162870e+001	1.165758e+003	5.024663e+001
1.166240e+003	9.533763e+001	1.166240e+003	9.165545e+001	1.166240e+003	9.007472e+001	1.166240e+003	8.654430e+001	1.166240e+003	9.158704e+001	1.166240e+003	5.039487e+001
1.166723e+003	9.533438e+001	1.166723e+003	9.161775e+001	1.166723e+003	9.002774e+001	1.166723e+003	8.657082e+001	1.166723e+003	9.154409e+001	1.166723e+003	5.054517e+001
1.167205e+003	9.533094e+001	1.167205e+003	9.157626e+001	1.167205e+003	8.997875e+001	1.167205e+003	8.659306e+001	1.167205e+003	9.150051e+001	1.167205e+003	5.069784e+001
1.167687e+003	9.532670e+001	1.167687e+003	9.152965e+001	1.167687e+003	8.992710e+001	1.167687e+003	8.661052e+001	1.167687e+003	9.145747e+001	1.167687e+003	5.085323e+001
1.168169e+003	9.532132e+001	1.168169e+003	9.147733e+001	1.168169e+003	8.987257e+001	1.168169e+003	8.662301e+001	1.168169e+003	9.141573e+001	1.168169e+003	5.101157e+001
1.168651e+003	9.531386e+001	1.168651e+003	9.141794e+001	1.168651e+003	8.981448e+001	1.168651e+003	8.663011e+001	1.168651e+003	9.137723e+001	1.168651e+003	5.117350e+001
1.169133e+003	9.530270e+001	1.169133e+003	9.134882e+001	1.169133e+003	8.975146e+001	1.169133e+003	8.663100e+001	1.169133e+003	9.134487e+001	1.169133e+003	5.133993e+001
1.169615e+003	9.528944e+001	1.169615e+003	9.127311e+001	1.169615e+003	8.968526e+001	1.169615e+003	8.662669e+001	1.169615e+003	9.131641e+001	1.169615e+003	5.151024e+001
1.170097e+003	9.527505e+001	1.170097e+003	9.119277e+001	1.170097e+003	8.961703e+001	1.170097e+003	8.661771e+001	1.170097e+003	9.129066e+001	1.170097e+003	5.168409e+001
1.170580e+003	9.525987e+001	1.170580e+003	9.110864e+001	1.170580e+003	8.954723e+001	1.170580e+003	8.660442e+001	1.170580e+003	9.126735e+001	1.170580e+003	5.186149e+001
1.171062e+003	9.524465e+001	1.171062e+003	9.102213e+001	1.171062e+003	8.947655e+001	1.171062e+003	8.658739e+001	1.171062e+003	9.124570e+001	1.171062e+003	5.204226e+001
1.171544e+003	9.522923e+001	1.171544e+003	9.093344e+001	1.171544e+003	8.940539e+001	1.171544e+003	8.656645e+001	1.171544e+003	9.122622e+001	1.171544e+003	5.222655e+001
1.172026e+003	9.521365e+001	1.172026e+003	9.084296e+001	1.172026e+003	8.933405e+001	1.172026e+003	8.654166e+001	1.172026e+003	9.120915e+001	1.172026e+003	5.241447e+001
1.172508e+003	9.519807e+001	1.172508e+003	9.075165e+001	1.172508e+003	8.926335e+001	1.172508e+003	8.651297e+001	1.172508e+003	9.119447e+001	1.172508e+003	5.260603e+001
1.172990e+003	9.518256e+001	1.172990e+003	9.066049e+001	1.172990e+003	8.919444e+001	1.172990e+003	8.648003e+001	1.172990e+003	9.118219e+001	1.172990e+003	5.280119e+001
1.173472e+003	9.516750e+001	1.173472e+003	9.056956e+001	1.173472e+003	8.912677e+001	1.173472e+003	8.644373e+001	1.173472e+003	9.117230e+001	1.173472e+003	5.300008e+001
1.173954e+003	9.515325e+001	1.173954e+003	9.047916e+001	1.173954e+003	8.906017e+001	1.173954e+003	8.640465e+001	1.173954e+003	9.116475e+001	1.173954e+003	5.320279e+001
1.174437e+003	9.513994e+001	1.174437e+003	9.038960e+001	1.174437e+003	8.899455e+001	1.174437e+003	8.636318e+001	1.174437e+003	9.115961e+001	1.174437e+003	5.340948e+001
1.174919e+003	9.512762e+001	1.174919e+003	9.030090e+001	1.174919e+003	8.892953e+001	1.174919e+003	8.631981e+001	1.174919e+003	9.115704e+001	1.174919e+003	5.362034e+001
1.175401e+003	9.511692e+001	1.175401e+003	9.021413e+001	1.175401e+003	8.886597e+001	1.175401e+003	8.627483e+001	1.175401e+003	9.115677e+001	1.175401e+003	5.383523e+001
1.175883e+003	9.510818e+001	1.175883e+003	9.012994e+001	1.175883e+003	8.880432e+001	1.175883e+003	8.622854e+001	1.175883e+003	9.115873e+001	1.175883e+003	5.405417e+001
1.176365e+003	9.510223e+001	1.176365e+003	9.004944e+001	1.176365e+003	8.874554e+001	1.176365e+003	8.618140e+001	1.176365e+003	9.116250e+001	1.176365e+003	5.427695e+001
1.176847e+003	9.510044e+001	1.176847e+003	8.997437e+001	1.176847e+003	8.869135e+001	1.176847e+003	8.613398e+001	1.176847e+003	9.116732e+001	1.176847e+003	5.450312e+001
1.177329e+003	9.510163e+001	1.177329e+003	8.990362e+001	1.177329e+003	8.863995e+001	1.177329e+003	8.608632e+001	1.177329e+003	9.117416e+001	1.177329e+003	5.473341e+001
1.177811e+003	9.510511e+001	1.177811e+003	8.983666e+001	1.177811e+003	8.859027e+001	1.177811e+003	8.603865e+001	1.177811e+003	9.118372e+001	1.177811e+003	5.496831e+001
1.178293e+003	9.511063e+001	1.178293e+003	8.977341e+001	1.178293e+003	8.854184e+001	1.178293e+003	8.599110e+001	1.178293e+003	9.119617e+001	1.178293e+003	5.520811e+001
1.178776e+003	9.511765e+001	1.178776e+003	8.971339e+001	1.178776e+003	8.849383e+001	1.178776e+003	8.594370e+001	1.178776e+003	9.121180e+001	1.178776e+003	5.545324e+001
1.179258e+003	9.512645e+001	1.179258e+003	8.965725e+001	1.179258e+003	8.844634e+001	1.179258e+003	8.589710e+001	1.179258e+003	9.123103e+001	1.179258e+003	5.570374e+001
1.179740e+003	9.513712e+001	1.179740e+003	8.960536e+001	1.179740e+003	8.839933e+001	1.179740e+003	8.585169e+001	1.179740e+003	9.125409e+001	1.179740e+003	5.595982e+001
1.180222e+003	9.514980e+001	1.180222e+003	8.955823e+001	1.180222e+003	8.835258e+001	1.180222e+003	8.580823e+001	1.180222e+003	9.128176e+001	1.180222e+003	5.622165e+001
1.180704e+003	9.516482e+001	1.180704e+003	8.951681e+001	1.180704e+003	8.830600e+001	1.180704e+003	8.576791e+001	1.180704e+003	9.131524e+001	1.180704e+003	5.648942e+001
1.181186e+003	9.518155e+001	1.181186e+003	8.948016e+001	1.181186e+003	8.825909e+001	1.181186e+003	8.572984e+001	1.181186e+003	9.135349e+001	1.181186e+003	5.676340e+001
1.181668e+003	9.519953e+001	1.181668e+003	8.944775e+001	1.181668e+003	8.821137e+001	1.181668e+003	8.569355e+001	1.181668e+003	9.139599e+001	1.181668e+003	5.704391e+001
1.182150e+003	9.521859e+001	1.182150e+003	8.941941e+001	1.182150e+003	8.816271e+001	1.182150e+003	8.565893e+001	1.182150e+003	9.144238e+001	1.182150e+003	5.733102e+001
1.182632e+003	9.523849e+001	1.182632e+003	8.939477e+001	1.182632e+003	8.811314e+001	1.182632e+003	8.562563e+001	1.182632e+003	9.149188e+001	1.182632e+003	5.762468e+001
1.183115e+003	9.525890e+001	1.183115e+003	8.937382e+001	1.183115e+003	8.806168e+001	1.183115e+003	8.559393e+001	1.183115e+003	9.154527e+001	1.183115e+003	5.792561e+001
1.183597e+003	9.527959e+001	1.183597e+003	8.935652e+001	1.183597e+003	8.800784e+001	1.183597e+003	8.556396e+001	1.183597e+003	9.160276e+001	1.183597e+003	5.823420e+001
1.184079e+003	9.529998e+001	1.184079e+003	8.934261e+001	1.184079e+003	8.795025e+001	1.184079e+003	8.553587e+001	1.184079e+003	9.166521e+001	1.184079e+003	5.855143e+001
1.184561e+003	9.531921e+001	1.184561e+003	8.933176e+001	1.184561e+003	8.788664e+001	1.184561e+003	8.550984e+001	1.184561e+003	9.173427e+001	1.184561e+003	5.887897e+001
1.185043e+003	9.533792e+001	1.185043e+003	8.932414e+001	1.185043e+003	8.781921e+001	1.185043e+003	8.548563e+001	1.185043e+003	9.180766e+001	1.185043e+003	5.921521e+001
1.185525e+003	9.535645e+001	1.185525e+003	8.931986e+001	1.185525e+003	8.774922e+001	1.185525e+003	8.546308e+001	1.185525e+003	9.188390e+001	1.185525e+003	5.955927e+001
1.186007e+003	9.537488e+001	1.186007e+003	8.931888e+001	1.186007e+003	8.767719e+001	1.186007e+003	8.544208e+001	1.186007e+003	9.196227e+001	1.186007e+003	5.991065e+001
1.186489e+003	9.539342e+001	1.186489e+003	8.932113e+001	1.186489e+003	8.760421e+001	1.186489e+003	8.542239e+001	1.186489e+003	9.204159e+001	1.186489e+003	6.026833e+001
1.186972e+003	9.541190e+001	1.186972e+003	8.932665e+001	1.186972e+003	8.752984e+001	1.186972e+003	8.540417e+001	1.186972e+003	9.212167e+001	1.186972e+003	6.063299e+001
1.187454e+003	9.543022e+001	1.187454e+003	8.933545e+001	1.187454e+003	8.745404e+001	1.187454e+003	8.538745e+001	1.187454e+003	9.220212e+001	1.187454e+003	6.100481e+001
1.187936e+003	9.544836e+001	1.187936e+003	8.934768e+001	1.187936e+003	8.737673e+001	1.187936e+003	8.537241e+001	1.187936e+003	9.228230e+001	1.187936e+003	6.138441e+001
1.188418e+003	9.546624e+001	1.188418e+003	8.936366e+001	1.188418e+003	8.729740e+001	1.188418e+003	8.535941e+001	1.188418e+003	9.236159e+001	1.188418e+003	6.177326e+001
1.188900e+003	9.548392e+001	1.188900e+003	8.938289e+001	1.188900e+003	8.721725e+001	1.188900e+003	8.534788e+001	1.188900e+003	9.243951e+001	1.188900e+003	6.216908e+001
1.189382e+003	9.550146e+001	1.189382e+003	8.940506e+001	1.189382e+003	8.713720e+001	1.189382e+003	8.533742e+001	1.189382e+003	9.251549e+001	1.189382e+003	6.257038e+001
1.189864e+003	9.551884e+001	1.189864e+003	8.942982e+001	1.189864e+003	8.705754e+001	1.189864e+003	8.532772e+001	1.189864e+003	9.258929e+001	1.189864e+003	6.297631e+001
1.190346e+003	9.553595e+001	1.190346e+003	8.945648e+001	1.190346e+003	8.697852e+001	1.190346e+003	8.531820e+001	1.190346e+003	9.266106e+001	1.190346e+003	6.338566e+001
1.190828e+003	9.555298e+001	1.190828e+003	8.948563e+001	1.190828e+003	8.690122e+001	1.190828e+003	8.530917e+001	1.190828e+003	9.272919e+001	1.190828e+003	6.379815e+001
1.191311e+003	9.556998e+001	1.191311e+003	8.951733e+001	1.191311e+003	8.682622e+001	1.191311e+003	8.530061e+001	1.191311e+003	9.279281e+001	1.191311e+003	6.421333e+001
1.191793e+003	9.558728e+001	1.191793e+003	8.955235e+001	1.191793e+003	8.675514e+001	1.191793e+003	8.529293e+001	1.191793e+003	9.284981e+001	1.191793e+003	6.463056e+001
1.192275e+003	9.560541e+001	1.192275e+003	8.959230e+001	1.192275e+003	8.669057e+001	1.192275e+003	8.528698e+001	1.192275e+003	9.289669e+001	1.192275e+003	6.504931e+001
1.192757e+003	9.562366e+001	1.192757e+003	8.963480e+001	1.192757e+003	8.663020e+001	1.192757e+003	8.528124e+001	1.192757e+003	9.293674e+001	1.192757e+003	6.546880e+001
1.193239e+003	9.564159e+001	1.193239e+003	8.967817e+001	1.193239e+003	8.657272e+001	1.193239e+003	8.527462e+001	1.193239e+003	9.297188e+001	1.193239e+003	6.588831e+001
1.193721e+003	9.565905e+001	1.193721e+003	8.972178e+001	1.193721e+003	8.651780e+001	1.193721e+003	8.526667e+001	1.193721e+003	9.300268e+001	1.193721e+003	6.630714e+001
1.194203e+003	9.567586e+001	1.194203e+003	8.976477e+001	1.194203e+003	8.646471e+001	1.194203e+003	8.525676e+001	1.194203e+003	9.303036e+001	1.194203e+003	6.672451e+001
1.194685e+003	9.569171e+001	1.194685e+003	8.980618e+001	1.194685e+003	8.641347e+001	1.194685e+003	8.524423e+001	1.194685e+003	9.305484e+001	1.194685e+003	6.713989e+001
1.195167e+003	9.570645e+001	1.195167e+003	8.984536e+001	1.195167e+003	8.636407e+001	1.195167e+003	8.522861e+001	1.195167e+003	9.307620e+001	1.195167e+003	6.755267e+001
1.195650e+003	9.571947e+001	1.195650e+003	8.988056e+001	1.195650e+003	8.631586e+001	1.195650e+003	8.520882e+001	1.195650e+003	9.309519e+001	1.195650e+003	6.796237e+001
1.196132e+003	9.572988e+001	1.196132e+003	8.990923e+001	1.196132e+003	8.626797e+001	1.196132e+003	8.518325e+001	1.196132e+003	9.311278e+001	1.196132e+003	6.836871e+001
1.196614e+003	9.573849e+001	1.196614e+003	8.993318e+001	1.196614e+003	8.622116e+001	1.196614e+003	8.515286e+001	1.196614e+003	9.312844e+001	1.196614e+003	6.877053e+001
1.197096e+003	9.574579e+001	1.197096e+003	8.995325e+001	1.197096e+003	8.617589e+001	1.197096e+003	8.511801e+001	1.197096e+003	9.314200e+001	1.197096e+003	6.916685e+001
1.197578e+003	9.575194e+001	1.197578e+003	8.996976e+001	1.197578e+003	8.613235e+001	1.197578e+003	8.507888e+001	1.197578e+003	9.315342e+001	1.197578e+003	6.955689e+001
1.198060e+003	9.575733e+001	1.198060e+003	8.998377e+001	1.198060e+003	8.609103e+001	1.198060e+003	8.503609e+001	1.198060e+003	9.316236e+001	1.198060e+003	6.993980e+001
1.198542e+003	9.576180e+001	1.198542e+003	8.999400e+001	1.198542e+003	8.605155e+001	1.198542e+003	8.498858e+001	1.198542e+003	9.316946e+001	1.198542e+003	7.031479e+001
1.199024e+003	9.576529e+001	1.199024e+003	8.999989e+001	1.199024e+003	8.601384e+001	1.199024e+003	8.493587e+001	1.199024e+003	9.317504e+001	1.199024e+003	7.068109e+001
1.199507e+003	9.576776e+001	1.199507e+003	9.000027e+001	1.199507e+003	8.597760e+001	1.199507e+003	8.487685e+001	1.199507e+003	9.317979e+001	1.199507e+003	7.103778e+001
1.199989e+003	9.576904e+001	1.199989e+003	8.999287e+001	1.199989e+003	8.594222e+001	1.199989e+003	8.480946e+001	1.199989e+003	9.318491e+001	1.199989e+003	7.138381e+001
1.200471e+003	9.576952e+001	1.200471e+003	8.998036e+001	1.200471e+003	8.590862e+001	1.200471e+003	8.473597e+001	1.200471e+003	9.318914e+001	1.200471e+003	7.171876e+001
1.200953e+003	9.576948e+001	1.200953e+003	8.996446e+001	1.200953e+003	8.587745e+001	1.200953e+003	8.465778e+001	1.200953e+003	9.319170e+001	1.200953e+003	7.204202e+001
1.201435e+003	9.576904e+001	1.201435e+003	8.994578e+001	1.201435e+003	8.584890e+001	1.201435e+003	8.457543e+001	1.201435e+003	9.319241e+001	1.201435e+003	7.235307e+001
1.201917e+003	9.576837e+001	1.201917e+003	8.992536e+001	1.201917e+003	8.582318e+001	1.201917e+003	8.448992e+001	1.201917e+003	9.319092e+001	1.201917e+003	7.265161e+001
1.202399e+003	9.576766e+001	1.202399e+003	8.990367e+001	1.202399e+003	8.580085e+001	1.202399e+003	8.440132e+001	1.202399e+003	9.318693e+001	1.202399e+003	7.293639e+001
1.202881e+003	9.576704e+001	1.202881e+003	8.988111e+001	1.202881e+003	8.578220e+001	1.202881e+003	8.430983e+001	1.202881e+003	9.318026e+001	1.202881e+003	7.320655e+001
1.203364e+003	9.576683e+001	1.203364e+003	8.985892e+001	1.203364e+003	8.576820e+001	1.203364e+003	8.421606e+001	1.203364e+003	9.317014e+001	1.203364e+003	7.346070e+001
1.203846e+003	9.576742e+001	1.203846e+003	8.983878e+001	1.203846e+003	8.576031e+001	1.203846e+003	8.412064e+001	1.203846e+003	9.315537e+001	1.203846e+003	7.369680e+001
1.204328e+003	9.576859e+001	1.204328e+003	8.981970e+001	1.204328e+003	8.575718e+001	1.204328e+003	8.402361e+001	1.204328e+003	9.313709e+001	1.204328e+003	7.391587e+001
1.204810e+003	9.577029e+001	1.204810e+003	8.980125e+001	1.204810e+003	8.575809e+001	1.204810e+003	8.392515e+001	1.204810e+003	9.311596e+001	1.204810e+003	7.411823e+001
1.205292e+003	9.577248e+001	1.205292e+003	8.978336e+001	1.205292e+003	8.576266e+001	1.205292e+003	8.382543e+001	1.205292e+003	9.309226e+001	1.205292e+003	7.430395e+001
1.205774e+003	9.577496e+001	1.205774e+003	8.976558e+001	1.205774e+003	8.577007e+001	1.205774e+003	8.372454e+001	1.205774e+003	9.306662e+001	1.205774e+003	7.447372e+001
1.206256e+003	9.577811e+001	1.206256e+003	8.974870e+001	1.206256e+003	8.578091e+001	1.206256e+003	8.362305e+001	1.206256e+003	9.303870e+001	1.206256e+003	7.462608e+001
1.206738e+003	9.578210e+001	1.206738e+003	8.973311e+001	1.206738e+003	8.579534e+001	1.206738e+003	8.352138e+001	1.206738e+003	9.300845e+001	1.206738e+003	7.476031e+001
1.207220e+003	9.578737e+001	1.207220e+003	8.971952e+001	1.207220e+003	8.581384e+001	1.207220e+003	8.342017e+001	1.207220e+003	9.297567e+001	1.207220e+003	7.487486e+001
1.207703e+003	9.579469e+001	1.207703e+003	8.970913e+001	1.207703e+003	8.583749e+001	1.207703e+003	8.332040e+001	1.207703e+003	9.293987e+001	1.207703e+003	7.496699e+001
1.208185e+003	9.580319e+001	1.208185e+003	8.970078e+001	1.208185e+003	8.586466e+001	1.208185e+003	8.322148e+001	1.208185e+003	9.290195e+001	1.208185e+003	7.503950e+001
1.208667e+003	9.581235e+001	1.208667e+003	8.969382e+001	1.208667e+003	8.589423e+001	1.208667e+003	8.312318e+001	1.208667e+003	9.286261e+001	1.208667e+003	7.509400e+001
1.209149e+003	9.582196e+001	1.209149e+003	8.968800e+001	1.209149e+003	8.592565e+001	1.209149e+003	8.302551e+001	1.209149e+003	9.282209e+001	1.209149e+003	7.513126e+001
1.209631e+003	9.583167e+001	1.209631e+003	8.968291e+001	1.209631e+003	8.595809e+001	1.209631e+003	8.292826e+001	1.209631e+003	9.278071e+001	1.209631e+003	7.515273e+001
1.210113e+003	9.584142e+001	1.210113e+003	8.967857e+001	1.210113e+003	8.599126e+001	1.210113e+003	8.283180e+001	1.210113e+003	9.273898e+001	1.210113e+003	7.515788e+001
1.210595e+003	9.585110e+001	1.210595e+003	8.967496e+001	1.210595e+003	8.602483e+001	1.210595e+003	8.273632e+001	1.210595e+003	9.269723e+001	1.210595e+003	7.514672e+001
1.211077e+003	9.586042e+001	1.211077e+003	8.967187e+001	1.211077e+003	8.605817e+001	1.211077e+003	8.264208e+001	1.211077e+003	9.265630e+001	1.211077e+003	7.511912e+001
1.211559e+003	9.586898e+001	1.211559e+003	8.966904e+001	1.211559e+003	8.609059e+001	1.211559e+003	8.254948e+001	1.211559e+003	9.261748e+001	1.211559e+003	7.507438e+001
1.212042e+003	9.587696e+001	1.212042e+003	8.966652e+001	1.212042e+003	8.612196e+001	1.212042e+003	8.245826e+001	1.212042e+003	9.257978e+001	1.212042e+003	7.501426e+001
1.212524e+003	9.588438e+001	1.212524e+003	8.966430e+001	1.212524e+003	8.615192e+001	1.212524e+003	8.236825e+001	1.212524e+003	9.254273e+001	1.212524e+003	7.494002e+001
1.213006e+003	9.589127e+001	1.213006e+003	8.966234e+001	1.213006e+003	8.618034e+001	1.213006e+003	8.227944e+001	1.213006e+003	9.250622e+001	1.213006e+003	7.485248e+001
1.213488e+003	9.589777e+001	1.213488e+003	8.966065e+001	1.213488e+003	8.620723e+001	1.213488e+003	8.219170e+001	1.213488e+003	9.246989e+001	1.213488e+003	7.475272e+001
1.213970e+003	9.590352e+001	1.213970e+003	8.965904e+001	1.213970e+003	8.623157e+001	1.213970e+003	8.210516e+001	1.213970e+003	9.243399e+001	1.213970e+003	7.464116e+001
1.214452e+003	9.590838e+001	1.214452e+003	8.965739e+001	1.214452e+003	8.625278e+001	1.214452e+003	8.201988e+001	1.214452e+003	9.239867e+001	1.214452e+003	7.451836e+001
1.214934e+003	9.591195e+001	1.214934e+003	8.965552e+001	1.214934e+003	8.626960e+001	1.214934e+003	8.193594e+001	1.214934e+003	9.236400e+001	1.214934e+003	7.438499e+001
1.215416e+003	9.591355e+001	1.215416e+003	8.965309e+001	1.215416e+003	8.627999e+001	1.215416e+003	8.185346e+001	1.215416e+003	9.233008e+001	1.215416e+003	7.424164e+001
1.215899e+003	9.591389e+001	1.215899e+003	8.965035e+001	1.215899e+003	8.628569e+001	1.215899e+003	8.177232e+001	1.215899e+003	9.229679e+001	1.215899e+003	7.408912e+001
1.216381e+003	9.591338e+001	1.216381e+003	8.964738e+001	1.216381e+003	8.628764e+001	1.216381e+003	8.169244e+001	1.216381e+003	9.226405e+001	1.216381e+003	7.392820e+001
1.216863e+003	9.591217e+001	1.216863e+003	8.964421e+001	1.216863e+003	8.628621e+001	1.216863e+003	8.161378e+001	1.216863e+003	9.223183e+001	1.216863e+003	7.375954e+001
1.217345e+003	9.591052e+001	1.217345e+003	8.964088e+001	1.217345e+003	8.628220e+001	1.217345e+003	8.153635e+001	1.217345e+003	9.220015e+001	1.217345e+003	7.358373e+001
1.217827e+003	9.590848e+001	1.217827e+003	8.963737e+001	1.217827e+003	8.627511e+001	1.217827e+003	8.146007e+001	1.217827e+003	9.216891e+001	1.217827e+003	7.340170e+001
1.218309e+003	9.590608e+001	1.218309e+003	8.963362e+001	1.218309e+003	8.626474e+001	1.218309e+003	8.138494e+001	1.218309e+003	9.213808e+001	1.218309e+003	7.321422e+001
1.218791e+003	9.590359e+001	1.218791e+003	8.962966e+001	1.218791e+003	8.625085e+001	1.218791e+003	8.131087e+001	1.218791e+003	9.210748e+001	1.218791e+003	7.302234e+001
1.219273e+003	9.590128e+001	1.219273e+003	8.962554e+001	1.219273e+003	8.623276e+001	1.219273e+003	8.123764e+001	1.219273e+003	9.207685e+001	1.219273e+003	7.282744e+001
1.219755e+003	9.589901e+001	1.219755e+003	8.962117e+001	1.219755e+003	8.621154e+001	1.219755e+003	8.116547e+001	1.219755e+003	9.204652e+001	1.219755e+003	7.262937e+001
1.220238e+003	9.589670e+001	1.220238e+003	8.961652e+001	1.220238e+003	8.618793e+001	1.220238e+003	8.109451e+001	1.220238e+003	9.201669e+001	1.220238e+003	7.242835e+001
1.220720e+003	9.589430e+001	1.220720e+003	8.961150e+001	1.220720e+003	8.616219e+001	1.220720e+003	8.102470e+001	1.220720e+003	9.198739e+001	1.220720e+003	7.222472e+001
1.221202e+003	9.589167e+001	1.221202e+003	8.960593e+001	1.221202e+003	8.613457e+001	1.221202e+003	8.095592e+001	1.221202e+003	9.195857e+001	1.221202e+003	7.201849e+001
1.221684e+003	9.588908e+001	1.221684e+003	8.960001e+001	1.221684e+003	8.610573e+001	1.221684e+003	8.088850e+001	1.221684e+003	9.193055e+001	1.221684e+003	7.181078e+001
1.222166e+003	9.588663e+001	1.222166e+003	8.959378e+001	1.222166e+003	8.607601e+001	1.222166e+003	8.082258e+001	1.222166e+003	9.190344e+001	1.222166e+003	7.160226e+001
1.222648e+003	9.588463e+001	1.222648e+003	8.958750e+001	1.222648e+003	8.604650e+001	1.222648e+003	8.075868e+001	1.222648e+003	9.187775e+001	1.222648e+003	7.139409e+001
1.223130e+003	9.588362e+001	1.223130e+003	8.958173e+001	1.223130e+003	8.601885e+001	1.223130e+003	8.069778e+001	1.223130e+003	9.185437e+001	1.223130e+003	7.118792e+001
1.223612e+003	9.588298e+001	1.223612e+003	8.957570e+001	1.223612e+003	8.599161e+001	1.223612e+003	8.063869e+001	1.223612e+003	9.183231e+001	1.223612e+003	7.098279e+001
1.224094e+003	9.588231e+001	1.224094e+003	8.956889e+001	1.224094e+003	8.596397e+001	1.224094e+003	8.058065e+001	1.224094e+003	9.181090e+001	1.224094e+003	7.077827e+001
1.224577e+003	9.588150e+001	1.224577e+003	8.956113e+001	1.224577e+003	8.593565e+001	1.224577e+003	8.052339e+001	1.224577e+003	9.178995e+001	1.224577e+003	7.057443e+001
1.225059e+003	9.588039e+001	1.225059e+003	8.955214e+001	1.225059e+003	8.590604e+001	1.225059e+003	8.046651e+001	1.225059e+003	9.176917e+001	1.225059e+003	7.037105e+001
1.225541e+003	9.587877e+001	1.225541e+003	8.954166e+001	1.225541e+003	8.587540e+001	1.225541e+003	8.040968e+001	1.225541e+003	9.174828e+001	1.225541e+003	7.016855e+001
1.226023e+003	9.587652e+001	1.226023e+003	8.952949e+001	1.226023e+003	8.584386e+001	1.226023e+003	8.035269e+001	1.226023e+003	9.172705e+001	1.226023e+003	6.996726e+001
1.226505e+003	9.587318e+001	1.226505e+003	8.951509e+001	1.226505e+003	8.581141e+001	1.226505e+003	8.029484e+001	1.226505e+003	9.170486e+001	1.226505e+003	6.976734e+001
1.226987e+003	9.586809e+001	1.226987e+003	8.949769e+001	1.226987e+003	8.577826e+001	1.226987e+003	8.023509e+001	1.226987e+003	9.168064e+001	1.226987e+003	6.956898e+001
1.227469e+003	9.586185e+001	1.227469e+003	8.947784e+001	1.227469e+003	8.574395e+001	1.227469e+003	8.017423e+001	1.227469e+003	9.165533e+001	1.227469e+003	6.937238e+001
1.227951e+003	9.585487e+001	1.227951e+003	8.945587e+001	1.227951e+003	8.570813e+001	1.227951e+003	8.011266e+001	1.227951e+003	9.162946e+001	1.227951e+003	6.917770e+001
1.228434e+003	9.584726e+001	1.228434e+003	8.943185e+001	1.228434e+003	8.567067e+001	1.228434e+003	8.005047e+001	1.228434e+003	9.160316e+001	1.228434e+003	6.898510e+001
1.228916e+003	9.583934e+001	1.228916e+003	8.940604e+001	1.228916e+003	8.563140e+001	1.228916e+003	7.998792e+001	1.228916e+003	9.157674e+001	1.228916e+003	6.879465e+001
1.229398e+003	9.583096e+001	1.229398e+003	8.937817e+001	1.229398e+003	8.559002e+001	1.229398e+003	7.992480e+001	1.229398e+003	9.155018e+001	1.229398e+003	6.860671e+001
1.229880e+003	9.582211e+001	1.229880e+003	8.934812e+001	1.229880e+003	8.554633e+001	1.229880e+003	7.986105e+001	1.229880e+003	9.152348e+001	1.229880e+003	6.842152e+001
1.230362e+003	9.581279e+001	1.230362e+003	8.931570e+001	1.230362e+003	8.549986e+001	1.230362e+003	7.979663e+001	1.230362e+003	9.149686e+001	1.230362e+003	6.823953e+001
1.230844e+003	9.580284e+001	1.230844e+003	8.928055e+001	1.230844e+003	8.544991e+001	1.230844e+003	7.973151e+001	1.230844e+003	9.147065e+001	1.230844e+003	6.806138e+001
1.231326e+003	9.579258e+001	1.231326e+003	8.924309e+001	1.231326e+003	8.539700e+001	1.231326e+003	7.966570e+001	1.231326e+003	9.144457e+001	1.231326e+003	6.788666e+001
1.231808e+003	9.578221e+001	1.231808e+003	8.920364e+001	1.231808e+003	8.534137e+001	1.231808e+003	7.959924e+001	1.231808e+003	9.141851e+001	1.231808e+003	6.771517e+001
1.232291e+003	9.577180e+001	1.232291e+003	8.916223e+001	1.232291e+003	8.528313e+001	1.232291e+003	7.953212e+001	1.232291e+003	9.139242e+001	1.232291e+003	6.754690e+001
1.232773e+003	9.576143e+001	1.232773e+003	8.911890e+001	1.232773e+003	8.522261e+001	1.232773e+003	7.946429e+001	1.232773e+003	9.136613e+001	1.232773e+003	6.738165e+001
1.233255e+003	9.575134e+001	1.233255e+003	8.907396e+001	1.233255e+003	8.515945e+001	1.233255e+003	7.939584e+001	1.233255e+003	9.133981e+001	1.233255e+003	6.721970e+001
1.233737e+003	9.574168e+001	1.233737e+003	8.902752e+001	1.233737e+003	8.509348e+001	1.233737e+003	7.932676e+001	1.233737e+003	9.131348e+001	1.233737e+003	6.706116e+001
1.234219e+003	9.573286e+001	1.234219e+003	8.898013e+001	1.234219e+003	8.502441e+001	1.234219e+003	7.925714e+001	1.234219e+003	9.128727e+001	1.234219e+003	6.690623e+001
1.234701e+003	9.572552e+001	1.234701e+003	8.893265e+001	1.234701e+003	8.495154e+001	1.234701e+003	7.918716e+001	1.234701e+003	9.126141e+001	1.234701e+003	6.675523e+001
1.235183e+003	9.571910e+001	1.235183e+003	8.888415e+001	1.235183e+003	8.487569e+001	1.235183e+003	7.911661e+001	1.235183e+003	9.123560e+001	1.235183e+003	6.660786e+001
1.235665e+003	9.571325e+001	1.235665e+003	8.883403e+001	1.235665e+003	8.479738e+001	1.235665e+003	7.904530e+001	1.235665e+003	9.120959e+001	1.235665e+003	6.646393e+001
1.236147e+003	9.570781e+001	1.236147e+003	8.878213e+001	1.236147e+003	8.471683e+001	1.236147e+003	7.897320e+001	1.236147e+003	9.118335e+001	1.236147e+003	6.632341e+001
1.236630e+003	9.570243e+001	1.236630e+003	8.872815e+001	1.236630e+003	8.463444e+001	1.236630e+003	7.890018e+001	1.236630e+003	9.115676e+001	1.236630e+003	6.618617e+001
1.237112e+003	9.569737e+001	1.237112e+003	8.867189e+001	1.237112e+003	8.455024e+001	1.237112e+003	7.882623e+001	1.237112e+003	9.112968e+001	1.237112e+003	6.605224e+001
1.237594e+003	9.569272e+001	1.237594e+003	8.861323e+001	1.237594e+003	8.446434e+001	1.237594e+003	7.875129e+001	1.237594e+003	9.110205e+001	1.237594e+003	6.592162e+001
1.238076e+003	9.568870e+001	1.238076e+003	8.855162e+001	1.238076e+003	8.437693e+001	1.238076e+003	7.867530e+001	1.238076e+003	9.107362e+001	1.238076e+003	6.579424e+001
1.238558e+003	9.568582e+001	1.238558e+003	8.848628e+001	1.238558e+003	8.428821e+001	1.238558e+003	7.859818e+001	1.238558e+003	9.104401e+001	1.238558e+003	6.567003e+001
1.239040e+003	9.568333e+001	1.239040e+003	8.841791e+001	1.239040e+003	8.419830e+001	1.239040e+003	7.851992e+001	1.239040e+003	9.101353e+001	1.239040e+003	6.554903e+001
1.239522e+003	9.568070e+001	1.239522e+003	8.834688e+001	1.239522e+003	8.410738e+001	1.239522e+003	7.844048e+001	1.239522e+003	9.098236e+001	1.239522e+003	6.543126e+001
1.240004e+003	9.567768e+001	1.240004e+003	8.827335e+001	1.240004e+003	8.401555e+001	1.240004e+003	7.835982e+001	1.240004e+003	9.095054e+001	1.240004e+003	6.531665e+001
1.240486e+003	9.567393e+001	1.240486e+003	8.819770e+001	1.240486e+003	8.392282e+001	1.240486e+003	7.827788e+001	1.240486e+003	9.091814e+001	1.240486e+003	6.520509e+001
1.240969e+003	9.566924e+001	1.240969e+003	8.811968e+001	1.240969e+003	8.382959e+001	1.240969e+003	7.819464e+001	1.240969e+003	9.088518e+001	1.240969e+003	6.509675e+001
1.241451e+003	9.566346e+001	1.241451e+003	8.803921e+001	1.241451e+003	8.373610e+001	1.241451e+003	7.811008e+001	1.241451e+003	9.085164e+001	1.241451e+003	6.499167e+001
1.241933e+003	9.565620e+001	1.241933e+003	8.795614e+001	1.241933e+003	8.364282e+001	1.241933e+003	7.802420e+001	1.241933e+003	9.081761e+001	1.241933e+003	6.489014e+001
1.242415e+003	9.564698e+001	1.242415e+003	8.787009e+001	1.242415e+003	8.355058e+001	1.242415e+003	7.793708e+001	1.242415e+003	9.078326e+001	1.242415e+003	6.479269e+001
1.242897e+003	9.563595e+001	1.242897e+003	8.778165e+001	1.242897e+003	8.345869e+001	1.242897e+003	7.784853e+001	1.242897e+003	9.074841e+001	1.242897e+003	6.469861e+001
1.243379e+003	9.562308e+001	1.243379e+003	8.769123e+001	1.243379e+003	8.336684e+001	1.243379e+003	7.775840e+001	1.243379e+003	9.071297e+001	1.243379e+003	6.460739e+001
1.243861e+003	9.560838e+001	1.243861e+003	8.759895e+001	1.243861e+003	8.327488e+001	1.243861e+003	7.766664e+001	1.243861e+003	9.067687e+001	1.243861e+003	6.451888e+001
1.244343e+003	9.559196e+001	1.244343e+003	8.750497e+001	1.244343e+003	8.318247e+001	1.244343e+003	7.757323e+001	1.244343e+003	9.064007e+001	1.244343e+003	6.443282e+001
1.244826e+003	9.557337e+001	1.244826e+003	8.740963e+001	1.244826e+003	8.308987e+001	1.244826e+003	7.747797e+001	1.244826e+003	9.060254e+001	1.244826e+003	6.434896e+001
1.245308e+003	9.555235e+001	1.245308e+003	8.731313e+001	1.245308e+003	8.299718e+001	1.245308e+003	7.738077e+001	1.245308e+003	9.056425e+001	1.245308e+003	6.426709e+001
1.245790e+003	9.552836e+001	1.245790e+003	8.721610e+001	1.245790e+003	8.290458e+001	1.245790e+003	7.728136e+001	1.245790e+003	9.052512e+001	1.245790e+003	6.418670e+001
1.246272e+003	9.550047e+001	1.246272e+003	8.711948e+001	1.246272e+003	8.281245e+001	1.246272e+003	7.717929e+001	1.246272e+003	9.048503e+001	1.246272e+003	6.410697e+001
1.246754e+003	9.546960e+001	1.246754e+003	8.702241e+001	1.246754e+003	8.272024e+001	1.246754e+003	7.707496e+001	1.246754e+003	9.044407e+001	1.246754e+003	6.402855e+001
1.247236e+003	9.543624e+001	1.247236e+003	8.692443e+001	1.247236e+003	8.262762e+001	1.247236e+003	7.696861e+001	1.247236e+003	9.040230e+001	1.247236e+003	6.395178e+001
1.247718e+003	9.540056e+001	1.247718e+003	8.682532e+001	1.247718e+003	8.253435e+001	1.247718e+003	7.686024e+001	1.247718e+003	9.035966e+001	1.247718e+003	6.387676e+001
1.248200e+003	9.536288e+001	1.248200e+003	8.672458e+001	1.248200e+003	8.244002e+001	1.248200e+003	7.674985e+001	1.248200e+003	9.031609e+001	1.248200e+003	6.380376e+001
1.248682e+003	9.532322e+001	1.248682e+003	8.662257e+001	1.248682e+003	8.234478e+001	1.248682e+003	7.663764e+001	1.248682e+003	9.027174e+001	1.248682e+003	6.373259e+001
1.249165e+003	9.528164e+001	1.249165e+003	8.651939e+001	1.249165e+003	8.224858e+001	1.249165e+003	7.652373e+001	1.249165e+003	9.022663e+001	1.249165e+003	6.366317e+001
1.249647e+003	9.523840e+001	1.249647e+003	8.641531e+001	1.249647e+003	8.215156e+001	1.249647e+003	7.640853e+001	1.249647e+003	9.018104e+001	1.249647e+003	6.359541e+001
1.250129e+003	9.519389e+001	1.250129e+003	8.631097e+001	1.250129e+003	8.205408e+001	1.250129e+003	7.629290e+001	1.250129e+003	9.013543e+001	1.250129e+003	6.352913e+001
1.250611e+003	9.514783e+001	1.250611e+003	8.620542e+001	1.250611e+003	8.195535e+001	1.250611e+003	7.617583e+001	1.250611e+003	9.008919e+001	1.250611e+003	6.346459e+001
1.251093e+003	9.510008e+001	1.251093e+003	8.609803e+001	1.251093e+003	8.185479e+001	1.251093e+003	7.605671e+001	1.251093e+003	9.004189e+001	1.251093e+003	6.340194e+001
1.251575e+003	9.505066e+001	1.251575e+003	8.598843e+001	1.251575e+003	8.175208e+001	1.251575e+003	7.593529e+001	1.251575e+003	8.999340e+001	1.251575e+003	6.334135e+001
1.252057e+003	9.499953e+001	1.252057e+003	8.587608e+001	1.252057e+003	8.164675e+001	1.252057e+003	7.581116e+001	1.252057e+003	8.994356e+001	1.252057e+003	6.328319e+001
1.252539e+003	9.494668e+001	1.252539e+003	8.576093e+001	1.252539e+003	8.153862e+001	1.252539e+003	7.568420e+001	1.252539e+003	8.989208e+001	1.252539e+003	6.322713e+001
1.253021e+003	9.489211e+001	1.253021e+003	8.564278e+001	1.253021e+003	8.142746e+001	1.253021e+003	7.555422e+001	1.253021e+003	8.983882e+001	1.253021e+003	6.317311e+001
1.253504e+003	9.483566e+001	1.253504e+003	8.552141e+001	1.253504e+003	8.131296e+001	1.253504e+003	7.542081e+001	1.253504e+003	8.978325e+001	1.253504e+003	6.312073e+001
1.253986e+003	9.477706e+001	1.253986e+003	8.539665e+001	1.253986e+003	8.119482e+001	1.253986e+003	7.528342e+001	1.253986e+003	8.972456e+001	1.253986e+003	6.306910e+001
1.254468e+003	9.471670e+001	1.254468e+003	8.526812e+001	1.254468e+003	8.107278e+001	1.254468e+003	7.514231e+001	1.254468e+003	8.966345e+001	1.254468e+003	6.301950e+001
1.254950e+003	9.465481e+001	1.254950e+003	8.513544e+001	1.254950e+003	8.094652e+001	1.254950e+003	7.499756e+001	1.254950e+003	8.960035e+001	1.254950e+003	6.297274e+001
1.255432e+003	9.459162e+001	1.255432e+003	8.499835e+001	1.255432e+003	8.081587e+001	1.255432e+003	7.484924e+001	1.255432e+003	8.953538e+001	1.255432e+003	6.292929e+001
1.255914e+003	9.452752e+001	1.255914e+003	8.485665e+001	1.255914e+003	8.068079e+001	1.255914e+003	7.469769e+001	1.255914e+003	8.946886e+001	1.255914e+003	6.288985e+001
1.256396e+003	9.446224e+001	1.256396e+003	8.470989e+001	1.256396e+003	8.054062e+001	1.256396e+003	7.454225e+001	1.256396e+003	8.940065e+001	1.256396e+003	6.285448e+001
1.256878e+003	9.439575e+001	1.256878e+003	8.455772e+001	1.256878e+003	8.039495e+001	1.256878e+003	7.438270e+001	1.256878e+003	8.933070e+001	1.256878e+003	6.282341e+001
1.257361e+003	9.432770e+001	1.257361e+003	8.439960e+001	1.257361e+003	8.024294e+001	1.257361e+003	7.421830e+001	1.257361e+003	8.925900e+001	1.257361e+003	6.279689e+001
1.257843e+003	9.425731e+001	1.257843e+003	8.423476e+001	1.257843e+003	8.008326e+001	1.257843e+003	7.404773e+001	1.257843e+003	8.918542e+001	1.257843e+003	6.277511e+001
1.258325e+003	9.418581e+001	1.258325e+003	8.406351e+001	1.258325e+003	7.991697e+001	1.258325e+003	7.387249e+001	1.258325e+003	8.911025e+001	1.258325e+003	6.275860e+001
1.258807e+003	9.411403e+001	1.258807e+003	8.388589e+001	1.258807e+003	7.974461e+001	1.258807e+003	7.369344e+001	1.258807e+003	8.903364e+001	1.258807e+003	6.274787e+001
1.259289e+003	9.404236e+001	1.259289e+003	8.370203e+001	1.259289e+003	7.956652e+001	1.259289e+003	7.351111e+001	1.259289e+003	8.895573e+001	1.259289e+003	6.274326e+001
1.259771e+003	9.397137e+001	1.259771e+003	8.351238e+001	1.259771e+003	7.938351e+001	1.259771e+003	7.332640e+001	1.259771e+003	8.887675e+001	1.259771e+003	6.274509e+001
1.260253e+003	9.390137e+001	1.260253e+003	8.331596e+001	1.260253e+003	7.919469e+001	1.260253e+003	7.313895e+001	1.260253e+003	8.879663e+001	1.260253e+003	6.275391e+001
1.260735e+003	9.383268e+001	1.260735e+003	8.311234e+001	1.260735e+003	7.899976e+001	1.260735e+003	7.294878e+001	1.260735e+003	8.871542e+001	1.260735e+003	6.277015e+001
1.261218e+003	9.376586e+001	1.261218e+003	8.290027e+001	1.261218e+003	7.879773e+001	1.261218e+003	7.275562e+001	1.261218e+003	8.863306e+001	1.261218e+003	6.279447e+001
1.261700e+003	9.370171e+001	1.261700e+003	8.267756e+001	1.261700e+003	7.858671e+001	1.261700e+003	7.255871e+001	1.261700e+003	8.854930e+001	1.261700e+003	6.282782e+001
1.262182e+003	9.364004e+001	1.262182e+003	8.244669e+001	1.262182e+003	7.836920e+001	1.262182e+003	7.235963e+001	1.262182e+003	8.846466e+001	1.262182e+003	6.286987e+001
1.262664e+003	9.358088e+001	1.262664e+003	8.220914e+001	1.262664e+003	7.814682e+001	1.262664e+003	7.215957e+001	1.262664e+003	8.837949e+001	1.262664e+003	6.292059e+001
1.263146e+003	9.352430e+001	1.263146e+003	8.196572e+001	1.263146e+003	7.792033e+001	1.263146e+003	7.195904e+001	1.263146e+003	8.829402e+001	1.263146e+003	6.298004e+001
1.263628e+003	9.347013e+001	1.263628e+003	8.171789e+001	1.263628e+003	7.769095e+001	1.263628e+003	7.175874e+001	1.263628e+003	8.820854e+001	1.263628e+003	6.304805e+001
1.264110e+003	9.341909e+001	1.264110e+003	8.146514e+001	1.264110e+003	7.745892e+001	1.264110e+003	7.155941e+001	1.264110e+003	8.812318e+001	1.264110e+003	6.312530e+001
1.264592e+003	9.337159e+001	1.264592e+003	8.120755e+001	1.264592e+003	7.722462e+001	1.264592e+003	7.136162e+001	1.264592e+003	8.803809e+001	1.264592e+003	6.321218e+001
1.265074e+003	9.332846e+001	1.265074e+003	8.094488e+001	1.265074e+003	7.698882e+001	1.265074e+003	7.116656e+001	1.265074e+003	8.795350e+001	1.265074e+003	6.330944e+001
1.265557e+003	9.329108e+001	1.265557e+003	8.067619e+001	1.265557e+003	7.675227e+001	1.265557e+003	7.097593e+001	1.265557e+003	8.786961e+001	1.265557e+003	6.341827e+001
1.266039e+003	9.325820e+001	1.266039e+003	8.040369e+001	1.266039e+003	7.651530e+001	1.266039e+003	7.078883e+001	1.266039e+003	8.778659e+001	1.266039e+003	6.353764e+001
1.266521e+003	9.322911e+001	1.266521e+003	8.012889e+001	1.266521e+003	7.627835e+001	1.266521e+003	7.060496e+001	1.266521e+003	8.770461e+001	1.266521e+003	6.366702e+001
1.267003e+003	9.320352e+001	1.267003e+003	7.985288e+001	1.267003e+003	7.604180e+001	1.267003e+003	7.042419e+001	1.267003e+003	8.762373e+001	1.267003e+003	6.380610e+001
1.267485e+003	9.318084e+001	1.267485e+003	7.957723e+001	1.267485e+003	7.580580e+001	1.267485e+003	7.024588e+001	1.267485e+003	8.754378e+001	1.267485e+003	6.395414e+001
1.267967e+003	9.316135e+001	1.267967e+003	7.930206e+001	1.267967e+003	7.557137e+001	1.267967e+003	7.007130e+001	1.267967e+003	8.746546e+001	1.267967e+003	6.411184e+001
1.268449e+003	9.314513e+001	1.268449e+003	7.902790e+001	1.268449e+003	7.533920e+001	1.268449e+003	6.990102e+001	1.268449e+003	8.738910e+001	1.268449e+003	6.427941e+001
1.268931e+003	9.313226e+001	1.268931e+003	7.875502e+001	1.268931e+003	7.511050e+001	1.268931e+003	6.973645e+001	1.268931e+003	8.731562e+001	1.268931e+003	6.445757e+001
1.269413e+003	9.312304e+001	1.269413e+003	7.848307e+001	1.269413e+003	7.488705e+001	1.269413e+003	6.957999e+001	1.269413e+003	8.724660e+001	1.269413e+003	6.464780e+001
1.269896e+003	9.311686e+001	1.269896e+003	7.821437e+001	1.269896e+003	7.466771e+001	1.269896e+003	6.942906e+001	1.269896e+003	8.718044e+001	1.269896e+003	6.484808e+001
1.270378e+003	9.311322e+001	1.270378e+003	7.795075e+001	1.270378e+003	7.445196e+001	1.270378e+003	6.928204e+001	1.270378e+003	8.711608e+001	1.270378e+003	6.505711e+001
1.270860e+003	9.311191e+001	1.270860e+003	7.769334e+001	1.270860e+003	7.423975e+001	1.270860e+003	6.913838e+001	1.270860e+003	8.705326e+001	1.270860e+003	6.527423e+001
1.271342e+003	9.311265e+001	1.271342e+003	7.744334e+001	1.271342e+003	7.403075e+001	1.271342e+003	6.899706e+001	1.271342e+003	8.699138e+001	1.271342e+003	6.549832e+001
1.271824e+003	9.311515e+001	1.271824e+003	7.720225e+001	1.271824e+003	7.382545e+001	1.271824e+003	6.885786e+001	1.271824e+003	8.693027e+001	1.271824e+003	6.572935e+001
1.272306e+003	9.311918e+001	1.272306e+003	7.697126e+001	1.272306e+003	7.362414e+001	1.272306e+003	6.872057e+001	1.272306e+003	8.686981e+001	1.272306e+003	6.596703e+001
1.272788e+003	9.312424e+001	1.272788e+003	7.675244e+001	1.272788e+003	7.342702e+001	1.272788e+003	6.858429e+001	1.272788e+003	8.680935e+001	1.272788e+003	6.621105e+001
1.273270e+003	9.312968e+001	1.273270e+003	7.654855e+001	1.273270e+003	7.323447e+001	1.273270e+003	6.844787e+001	1.273270e+003	8.674802e+001	1.273270e+003	6.646129e+001
1.273753e+003	9.313584e+001	1.273753e+003	7.635868e+001	1.273753e+003	7.304634e+001	1.273753e+003	6.831187e+001	1.273753e+003	8.668644e+001	1.273753e+003	6.671677e+001
1.274235e+003	9.314286e+001	1.274235e+003	7.618277e+001	1.274235e+003	7.286259e+001	1.274235e+003	6.817646e+001	1.274235e+003	8.662488e+001	1.274235e+003	6.697668e+001
1.274717e+003	9.315075e+001	1.274717e+003	7.602099e+001	1.274717e+003	7.268343e+001	1.274717e+003	6.804178e+001	1.274717e+003	8.656346e+001	1.274717e+003	6.724040e+001
1.275199e+003	9.315968e+001	1.275199e+003	7.587276e+001	1.275199e+003	7.250909e+001	1.275199e+003	6.790839e+001	1.275199e+003	8.650259e+001	1.275199e+003	6.750726e+001
1.275681e+003	9.316929e+001	1.275681e+003	7.574027e+001	1.275681e+003	7.233932e+001	1.275681e+003	6.777516e+001	1.275681e+003	8.644176e+001	1.275681e+003	6.777664e+001
1.276163e+003	9.317937e+001	1.276163e+003	7.562476e+001	1.276163e+003	7.217406e+001	1.276163e+003	6.764156e+001	1.276163e+003	8.638074e+001	1.276163e+003	6.804800e+001
1.276645e+003	9.318956e+001	1.276645e+003	7.552859e+001	1.276645e+003	7.201273e+001	1.276645e+003	6.750621e+001	1.276645e+003	8.631902e+001	1.276645e+003	6.832059e+001
1.277127e+003	9.319926e+001	1.277127e+003	7.545574e+001	1.277127e+003	7.185419e+001	1.277127e+003	6.736664e+001	1.277127e+003	8.625557e+001	1.277127e+003	6.859364e+001
1.277609e+003	9.320904e+001	1.277609e+003	7.540267e+001	1.277609e+003	7.170013e+001	1.277609e+003	6.722560e+001	1.277609e+003	8.619161e+001	1.277609e+003	6.886680e+001
1.278092e+003	9.321923e+001	1.278092e+003	7.536749e+001	1.278092e+003	7.155163e+001	1.278092e+003	6.708481e+001	1.278092e+003	8.612786e+001	1.278092e+003	6.913959e+001
1.278574e+003	9.322993e+001	1.278574e+003	7.534942e+001	1.278574e+003	7.140926e+001	1.278574e+003	6.694505e+001	1.278574e+003	8.606470e+001	1.278574e+003	6.941162e+001
1.279056e+003	9.324131e+001	1.279056e+003	7.534669e+001	1.279056e+003	7.127386e+001	1.279056e+003	6.680774e+001	1.279056e+003	8.600277e+001	1.279056e+003	6.968275e+001
1.279538e+003	9.325340e+001	1.279538e+003	7.536037e+001	1.279538e+003	7.114568e+001	1.279538e+003	6.667265e+001	1.279538e+003	8.594199e+001	1.279538e+003	6.995188e+001
1.280020e+003	9.326624e+001	1.280020e+003	7.539075e+001	1.280020e+003	7.102505e+001	1.280020e+003	6.653995e+001	1.280020e+003	8.588244e+001	1.280020e+003	7.021832e+001
1.280502e+003	9.328001e+001	1.280502e+003	7.543832e+001	1.280502e+003	7.091255e+001	1.280502e+003	6.640983e+001	1.280502e+003	8.582426e+001	1.280502e+003	7.048078e+001
1.280984e+003	9.329501e+001	1.280984e+003	7.550452e+001	1.280984e+003	7.080885e+001	1.280984e+003	6.628213e+001	1.280984e+003	8.576737e+001	1.280984e+003	7.073737e+001
1.281466e+003	9.331097e+001	1.281466e+003	7.558698e+001	1.281466e+003	7.071410e+001	1.281466e+003	6.615815e+001	1.281466e+003	8.571239e+001	1.281466e+003	7.098930e+001
1.281948e+003	9.332779e+001	1.281948e+003	7.568415e+001	1.281948e+003	7.062866e+001	1.281948e+003	6.603899e+001	1.281948e+003	8.565983e+001	1.281948e+003	7.123713e+001
1.282431e+003	9.334539e+001	1.282431e+003	7.579503e+001	1.282431e+003	7.055267e+001	1.282431e+003	6.592513e+001	1.282431e+003	8.560992e+001	1.282431e+003	7.148096e+001
1.282913e+003	9.336363e+001	1.282913e+003	7.591805e+001	1.282913e+003	7.048593e+001	1.282913e+003	6.581703e+001	1.282913e+003	8.556287e+001	1.282913e+003	7.172130e+001
1.283395e+003	9.338263e+001	1.283395e+003	7.605329e+001	1.283395e+003	7.042970e+001	1.283395e+003	6.571595e+001	1.283395e+003	8.551929e+001	1.283395e+003	7.195742e+001
1.283877e+003	9.340240e+001	1.283877e+003	7.620036e+001	1.283877e+003	7.038460e+001	1.283877e+003	6.562272e+001	1.283877e+003	8.547960e+001	1.283877e+003	7.218894e+001
1.284359e+003	9.342305e+001	1.284359e+003	7.635918e+001	1.284359e+003	7.035222e+001	1.284359e+003	6.553915e+001	1.284359e+003	8.544470e+001	1.284359e+003	7.241536e+001
1.284841e+003	9.344473e+001	1.284841e+003	7.653027e+001	1.284841e+003	7.033520e+001	1.284841e+003	6.546801e+001	1.284841e+003	8.541599e+001	1.284841e+003	7.263573e+001
1.285323e+003	9.346719e+001	1.285323e+003	7.671133e+001	1.285323e+003	7.033101e+001	1.285323e+003	6.540726e+001	1.285323e+003	8.539240e+001	1.285323e+003	7.285091e+001
1.285805e+003	9.349026e+001	1.285805e+003	7.690060e+001	1.285805e+003	7.033822e+001	1.285805e+003	6.535583e+001	1.285805e+003	8.537339e+001	1.285805e+003	7.306142e+001
1.286288e+003	9.351386e+001	1.286288e+003	7.709692e+001	1.286288e+003	7.035623e+001	1.286288e+003	6.531345e+001	1.286288e+003	8.535876e+001	1.286288e+003	7.326740e+001
1.286770e+003	9.353798e+001	1.286770e+003	7.729874e+001	1.286770e+003	7.038379e+001	1.286770e+003	6.527917e+001	1.286770e+003	8.534801e+001	1.286770e+003	7.346925e+001
1.287252e+003	9.356242e+001	1.287252e+003	7.750529e+001	1.287252e+003	7.042143e+001	1.287252e+003	6.525389e+001	1.287252e+003	8.534162e+001	1.287252e+003	7.366685e+001
1.287734e+003	9.358711e+001	1.287734e+003	7.771562e+001	1.287734e+003	7.046923e+001	1.287734e+003	6.523801e+001	1.287734e+003	8.533977e+001	1.287734e+003	7.386016e+001
1.288216e+003	9.361177e+001	1.288216e+003	7.792863e+001	1.288216e+003	7.052733e+001	1.288216e+003	6.523209e+001	1.288216e+003	8.534277e+001	1.288216e+003	7.404926e+001
1.288698e+003	9.363593e+001	1.288698e+003	7.814321e+001	1.288698e+003	7.059636e+001	1.288698e+003	6.523726e+001	1.288698e+003	8.535131e+001	1.288698e+003	7.423413e+001
1.289180e+003	9.366003e+001	1.289180e+003	7.835834e+001	1.289180e+003	7.067490e+001	1.289180e+003	6.525217e+001	1.289180e+003	8.536454e+001	1.289180e+003	7.441497e+001
1.289662e+003	9.368434e+001	1.289662e+003	7.857288e+001	1.289662e+003	7.076197e+001	1.289662e+003	6.527602e+001	1.289662e+003	8.538192e+001	1.289662e+003	7.459191e+001
1.290145e+003	9.370888e+001	1.290145e+003	7.878602e+001	1.290145e+003	7.085694e+001	1.290145e+003	6.530838e+001	1.290145e+003	8.540325e+001	1.290145e+003	7.476511e+001
1.290627e+003	9.373367e+001	1.290627e+003	7.899710e+001	1.290627e+003	7.095900e+001	1.290627e+003	6.534851e+001	1.290627e+003	8.542816e+001	1.290627e+003	7.493473e+001
1.291109e+003	9.375895e+001	1.291109e+003	7.920438e+001	1.291109e+003	7.106779e+001	1.291109e+003	6.539655e+001	1.291109e+003	8.545651e+001	1.291109e+003	7.510079e+001
1.291591e+003	9.378476e+001	1.291591e+003	7.940656e+001	1.291591e+003	7.118289e+001	1.291591e+003	6.545239e+001	1.291591e+003	8.548817e+001	1.291591e+003	7.526335e+001
1.292073e+003	9.381153e+001	1.292073e+003	7.960156e+001	1.292073e+003	7.130368e+001	1.292073e+003	6.551598e+001	1.292073e+003	8.552279e+001	1.292073e+003	7.542238e+001
1.292555e+003	9.384001e+001	1.292555e+003	7.978635e+001	1.292555e+003	7.142958e+001	1.292555e+003	6.558749e+001	1.292555e+003	8.555991e+001	1.292555e+003	7.557771e+001
1.293037e+003	9.386934e+001	1.293037e+003	7.996239e+001	1.293037e+003	7.156017e+001	1.293037e+003	6.566611e+001	1.293037e+003	8.559970e+001	1.293037e+003	7.572979e+001
1.293519e+003	9.389901e+001	1.293519e+003	8.013020e+001	1.293519e+003	7.169508e+001	1.293519e+003	6.575134e+001	1.293519e+003	8.564230e+001	1.293519e+003	7.587897e+001
1.294001e+003	9.392879e+001	1.294001e+003	8.028961e+001	1.294001e+003	7.183363e+001	1.294001e+003	6.584242e+001	1.294001e+003	8.568742e+001	1.294001e+003	7.602534e+001
1.294484e+003	9.395821e+001	1.294484e+003	8.044099e+001	1.294484e+003	7.197488e+001	1.294484e+003	6.593811e+001	1.294484e+003	8.573463e+001	1.294484e+003	7.616900e+001
1.294966e+003	9.398735e+001	1.294966e+003	8.058314e+001	1.294966e+003	7.211908e+001	1.294966e+003	6.603930e+001	1.294966e+003	8.578450e+001	1.294966e+003	7.631038e+001
1.295448e+003	9.401617e+001	1.295448e+003	8.071525e+001	1.295448e+003	7.226594e+001	1.295448e+003	6.614601e+001	1.295448e+003	8.583710e+001	1.295448e+003	7.644972e+001
1.295930e+003	9.404460e+001	1.295930e+003	8.083644e+001	1.295930e+003	7.241605e+001	1.295930e+003	6.625960e+001	1.295930e+003	8.589344e+001	1.295930e+003	7.658772e+001
1.296412e+003	9.407271e+001	1.296412e+003	8.094539e+001	1.296412e+003	7.257098e+001	1.296412e+003	6.638296e+001	1.296412e+003	8.595541e+001	1.296412e+003	7.672544e+001
1.296894e+003	9.410006e+001	1.296894e+003	8.104268e+001	1.296894e+003	7.272760e+001	1.296894e+003	6.651150e+001	1.296894e+003	8.602032e+001	1.296894e+003	7.686190e+001
1.297376e+003	9.412629e+001	1.297376e+003	8.112843e+001	1.297376e+003	7.288373e+001	1.297376e+003	6.664215e+001	1.297376e+003	8.608643e+001	1.297376e+003	7.699653e+001
1.297858e+003	9.415125e+001	1.297858e+003	8.120269e+001	1.297858e+003	7.303813e+001	1.297858e+003	6.677329e+001	1.297858e+003	8.615290e+001	1.297858e+003	7.712914e+001
1.298340e+003	9.417489e+001	1.298340e+003	8.126587e+001	1.298340e+003	7.318914e+001	1.298340e+003	6.690255e+001	1.298340e+003	8.621847e+001	1.298340e+003	7.725928e+001
1.298823e+003	9.419666e+001	1.298823e+003	8.131689e+001	1.298823e+003	7.333591e+001	1.298823e+003	6.702914e+001	1.298823e+003	8.628269e+001	1.298823e+003	7.738714e+001
1.299305e+003	9.421626e+001	1.299305e+003	8.135522e+001	1.299305e+003	7.347753e+001	1.299305e+003	6.715208e+001	1.299305e+003	8.634506e+001	1.299305e+003	7.751273e+001
1.299787e+003	9.423294e+001	1.299787e+003	8.137963e+001	1.299787e+003	7.361253e+001	1.299787e+003	6.726967e+001	1.299787e+003	8.640454e+001	1.299787e+003	7.763601e+001
1.300269e+003	9.424546e+001	1.300269e+003	8.138804e+001	1.300269e+003	7.373923e+001	1.300269e+003	6.738015e+001	1.300269e+003	8.645990e+001	1.300269e+003	7.775707e+001
1.300751e+003	9.425492e+001	1.300751e+003	8.138255e+001	1.300751e+003	7.385735e+001	1.300751e+003	6.748281e+001	1.300751e+003	8.651118e+001	1.300751e+003	7.787563e+001
1.301233e+003	9.426190e+001	1.301233e+003	8.136437e+001	1.301233e+003	7.396617e+001	1.301233e+003	6.757657e+001	1.301233e+003	8.655810e+001	1.301233e+003	7.799146e+001
1.301715e+003	9.426664e+001	1.301715e+003	8.133411e+001	1.301715e+003	7.406522e+001	1.301715e+003	6.766074e+001	1.301715e+003	8.660042e+001	1.301715e+003	7.810443e+001
1.302197e+003	9.426967e+001	1.302197e+003	8.129288e+001	1.302197e+003	7.415451e+001	1.302197e+003	6.773515e+001	1.302197e+003	8.663821e+001	1.302197e+003	7.821433e+001
1.302680e+003	9.427067e+001	1.302680e+003	8.124020e+001	1.302680e+003	7.423183e+001	1.302680e+003	6.779710e+001	1.302680e+003	8.667019e+001	1.302680e+003	7.832111e+001
1.303162e+003	9.426957e+001	1.303162e+003	8.117603e+001	1.303162e+003	7.429585e+001	1.303162e+003	6.784492e+001	1.303162e+003	8.669557e+001	1.303162e+003	7.842462e+001
1.303644e+003	9.426623e+001	1.303644e+003	8.110012e+001	1.303644e+003	7.434391e+001	1.303644e+003	6.787531e+001	1.303644e+003	8.671287e+001	1.303644e+003	7.852480e+001
1.304126e+003	9.426030e+001	1.304126e+003	8.101168e+001	1.304126e+003	7.437176e+001	1.304126e+003	6.788306e+001	1.304126e+003	8.671970e+001	1.304126e+003	7.862154e+001
1.304608e+003	9.425240e+001	1.304608e+003	8.091234e+001	1.304608e+003	7.438279e+001	1.304608e+003	6.787216e+001	1.304608e+003	8.671798e+001	1.304608e+003	7.871467e+001
1.305090e+003	9.424300e+001	1.305090e+003	8.080328e+001	1.305090e+003	7.437876e+001	1.305090e+003	6.784464e+001	1.305090e+003	8.670865e+001	1.305090e+003	7.880399e+001
1.305572e+003	9.423229e+001	1.305572e+003	8.068512e+001	1.305572e+003	7.436038e+001	1.305572e+003	6.780128e+001	1.305572e+003	8.669210e+001	1.305572e+003	7.888941e+001
1.306054e+003	9.422058e+001	1.306054e+003	8.055863e+001	1.306054e+003	7.432951e+001	1.306054e+003	6.774428e+001	1.306054e+003	8.666930e+001	1.306054e+003	7.897091e+001
1.306536e+003	9.420808e+001	1.306536e+003	8.042445e+001	1.306536e+003	7.428448e+001	1.306536e+003	6.767146e+001	1.306536e+003	8.663940e+001	1.306536e+003	7.904813e+001
1.307019e+003	9.419498e+001	1.307019e+003	8.028309e+001	1.307019e+003	7.422466e+001	1.307019e+003	6.758199e+001	1.307019e+003	8.660208e+001	1.307019e+003	7.912087e+001
1.307501e+003	9.418167e+001	1.307501e+003	8.013558e+001	1.307501e+003	7.414872e+001	1.307501e+003	6.747407e+001	1.307501e+003	8.655668e+001	1.307501e+003	7.918867e+001
1.307983e+003	9.416869e+001	1.307983e+003	7.998325e+001	1.307983e+003	7.405383e+001	1.307983e+003	6.734412e+001	1.307983e+003	8.650188e+001	1.307983e+003	7.925077e+001
1.308465e+003	9.415582e+001	1.308465e+003	7.982569e+001	1.308465e+003	7.394374e+001	1.308465e+003	6.719671e+001	1.308465e+003	8.643945e+001	1.308465e+003	7.930780e+001
1.308947e+003	9.414296e+001	1.308947e+003	7.966292e+001	1.308947e+003	7.382088e+001	1.308947e+003	6.703477e+001	1.308947e+003	8.637054e+001	1.308947e+003	7.936013e+001
1.309429e+003	9.413019e+001	1.309429e+003	7.949508e+001	1.309429e+003	7.368631e+001	1.309429e+003	6.685959e+001	1.309429e+003	8.629568e+001	1.309429e+003	7.940788e+001
1.309911e+003	9.411748e+001	1.309911e+003	7.932205e+001	1.309911e+003	7.354166e+001	1.309911e+003	6.667317e+001	1.309911e+003	8.621565e+001	1.309911e+003	7.945145e+001
1.310393e+003	9.410502e+001	1.310393e+003	7.914472e+001	1.310393e+003	7.338761e+001	1.310393e+003	6.647617e+001	1.310393e+003	8.613074e+001	1.310393e+003	7.949052e+001
1.310875e+003	9.409295e+001	1.310875e+003	7.896365e+001	1.310875e+003	7.322486e+001	1.310875e+003	6.626929e+001	1.310875e+003	8.604123e+001	1.310875e+003	7.952501e+001
1.311358e+003	9.408138e+001	1.311358e+003	7.877970e+001	1.311358e+003	7.305504e+001	1.311358e+003	6.605431e+001	1.311358e+003	8.594778e+001	1.311358e+003	7.955467e+001
1.311840e+003	9.407046e+001	1.311840e+003	7.859425e+001	1.311840e+003	7.288018e+001	1.311840e+003	6.583335e+001	1.311840e+003	8.585117e+001	1.311840e+003	7.957896e+001
1.312322e+003	9.406023e+001	1.312322e+003	7.840635e+001	1.312322e+003	7.269962e+001	1.312322e+003	6.560592e+001	1.312322e+003	8.575135e+001	1.312322e+003	7.959865e+001
1.312804e+003	9.405079e+001	1.312804e+003	7.821561e+001	1.312804e+003	7.251340e+001	1.312804e+003	6.537224e+001	1.312804e+003	8.564848e+001	1.312804e+003	7.961423e+001
1.313286e+003	9.404218e+001	1.313286e+003	7.802173e+001	1.313286e+003	7.232150e+001	1.313286e+003	6.513242e+001	1.313286e+003	8.554262e+001	1.313286e+003	7.962592e+001
1.313768e+003	9.403439e+001	1.313768e+003	7.782390e+001	1.313768e+003	7.212321e+001	1.313768e+003	6.488581e+001	1.313768e+003	8.543349e+001	1.313768e+003	7.963404e+001
1.314250e+003	9.402766e+001	1.314250e+003	7.762325e+001	1.314250e+003	7.192065e+001	1.314250e+003	6.463482e+001	1.314250e+003	8.532220e+001	1.314250e+003	7.963879e+001
1.314732e+003	9.402215e+001	1.314732e+003	7.742023e+001	1.314732e+003	7.171494e+001	1.314732e+003	6.438068e+001	1.314732e+003	8.520932e+001	1.314732e+003	7.964034e+001
1.315215e+003	9.401815e+001	1.315215e+003	7.721617e+001	1.315215e+003	7.150858e+001	1.315215e+003	6.412621e+001	1.315215e+003	8.509624e+001	1.315215e+003	7.963911e+001
1.315697e+003	9.401616e+001	1.315697e+003	7.701354e+001	1.315697e+003	7.130598e+001	1.315697e+003	6.387622e+001	1.315697e+003	8.498531e+001	1.315697e+003	7.963566e+001
1.316179e+003	9.401574e+001	1.316179e+003	7.680931e+001	1.316179e+003	7.110268e+001	1.316179e+003	6.362607e+001	1.316179e+003	8.487420e+001	1.316179e+003	7.962971e+001
1.316661e+003	9.401668e+001	1.316661e+003	7.660166e+001	1.316661e+003	7.089616e+001	1.316661e+003	6.337314e+001	1.316661e+003	8.476160e+001	1.316661e+003	7.962112e+001
1.317143e+003	9.401889e+001	1.317143e+003	7.638940e+001	1.317143e+003	7.068518e+001	1.317143e+003	6.311615e+001	1.317143e+003	8.464680e+001	1.317143e+003	7.960998e+001
1.317625e+003	9.402222e+001	1.317625e+003	7.617043e+001	1.317625e+003	7.046724e+001	1.317625e+003	6.285243e+001	1.317625e+003	8.452840e+001	1.317625e+003	7.959630e+001
1.318107e+003	9.402673e+001	1.318107e+003	7.594566e+001	1.318107e+003	7.024350e+001	1.318107e+003	6.258350e+001	1.318107e+003	8.440720e+001	1.318107e+003	7.958013e+001
1.318589e+003	9.403243e+001	1.318589e+003	7.571507e+001	1.318589e+003	7.001406e+001	1.318589e+003	6.230961e+001	1.318589e+003	8.428338e+001	1.318589e+003	7.956158e+001
1.319072e+003	9.403932e+001	1.319072e+003	7.547954e+001	1.319072e+003	6.977959e+001	1.319072e+003	6.203178e+001	1.319072e+003	8.415756e+001	1.319072e+003	7.954057e+001
1.319554e+003	9.404738e+001	1.319554e+003	7.524137e+001	1.319554e+003	6.954203e+001	1.319554e+003	6.175266e+001	1.319554e+003	8.403133e+001	1.319554e+003	7.951689e+001
1.320036e+003	9.405657e+001	1.320036e+003	7.499616e+001	1.320036e+003	6.929757e+001	1.320036e+003	6.146768e+001	1.320036e+003	8.390202e+001	1.320036e+003	7.949100e+001
1.320518e+003	9.406689e+001	1.320518e+003	7.474102e+001	1.320518e+003	6.904366e+001	1.320518e+003	6.117383e+001	1.320518e+003	8.376791e+001	1.320518e+003	7.946326e+001
1.321000e+003	9.407820e+001	1.321000e+003	7.447371e+001	1.321000e+003	6.877841e+001	1.321000e+003	6.086917e+001	1.321000e+003	8.362763e+001	1.321000e+003	7.943375e+001
1.321482e+003	9.409030e+001	1.321482e+003	7.419079e+001	1.321482e+003	6.849899e+001	1.321482e+003	6.055072e+001	1.321482e+003	8.347900e+001	1.321482e+003	7.940242e+001
1.321964e+003	9.410345e+001	1.321964e+003	7.389297e+001	1.321964e+003	6.820572e+001	1.321964e+003	6.021849e+001	1.321964e+003	8.332278e+001	1.321964e+003	7.936988e+001
1.322446e+003	9.411774e+001	1.322446e+003	7.357956e+001	1.322446e+003	6.789789e+001	1.322446e+003	5.987161e+001	1.322446e+003	8.315869e+001	1.322446e+003	7.933640e+001
1.322928e+003	9.413358e+001	1.322928e+003	7.325130e+001	1.322928e+003	6.757571e+001	1.322928e+003	5.950963e+001	1.322928e+003	8.298763e+001	1.322928e+003	7.930286e+001
1.323411e+003	9.415179e+001	1.323411e+003	7.291107e+001	1.323411e+003	6.724088e+001	1.323411e+003	5.913315e+001	1.323411e+003	8.281203e+001	1.323411e+003	7.927077e+001
1.323893e+003	9.417124e+001	1.323893e+003	7.255182e+001	1.323893e+003	6.688828e+001	1.323893e+003	5.873819e+001	1.323893e+003	8.262687e+001	1.323893e+003	7.923857e+001
1.324375e+003	9.419121e+001	1.324375e+003	7.216828e+001	1.324375e+003	6.651392e+001	1.324375e+003	5.832148e+001	1.324375e+003	8.242850e+001	1.324375e+003	7.920535e+001
1.324857e+003	9.421140e+001	1.324857e+003	7.175814e+001	1.324857e+003	6.611606e+001	1.324857e+003	5.788157e+001	1.324857e+003	8.221526e+001	1.324857e+003	7.917078e+001
1.325339e+003	9.423138e+001	1.325339e+003	7.131890e+001	1.325339e+003	6.569293e+001	1.325339e+003	5.741731e+001	1.325339e+003	8.198512e+001	1.325339e+003	7.913428e+001
1.325821e+003	9.425084e+001	1.325821e+003	7.084591e+001	1.325821e+003	6.524064e+001	1.325821e+003	5.692462e+001	1.325821e+003	8.173553e+001	1.325821e+003	7.909578e+001
1.326303e+003	9.426949e+001	1.326303e+003	7.033609e+001	1.326303e+003	6.475663e+001	1.326303e+003	5.640098e+001	1.326303e+003	8.146468e+001	1.326303e+003	7.905514e+001
1.326785e+003	9.428667e+001	1.326785e+003	6.978231e+001	1.326785e+003	6.423505e+001	1.326785e+003	5.584055e+001	1.326785e+003	8.116848e+001	1.326785e+003	7.901190e+001
1.327267e+003	9.430137e+001	1.327267e+003	6.917387e+001	1.327267e+003	6.366701e+001	1.327267e+003	5.523425e+001	1.327267e+003	8.084104e+001	1.327267e+003	7.896545e+001
1.327750e+003	9.431425e+001	1.327750e+003	6.851836e+001	1.327750e+003	6.305905e+001	1.327750e+003	5.458924e+001	1.327750e+003	8.048592e+001	1.327750e+003	7.891611e+001
1.328232e+003	9.432562e+001	1.328232e+003	6.781934e+001	1.328232e+003	6.241424e+001	1.328232e+003	5.390911e+001	1.328232e+003	8.010449e+001	1.328232e+003	7.886394e+001
1.328714e+003	9.433557e+001	1.328714e+003	6.707829e+001	1.328714e+003	6.173408e+001	1.328714e+003	5.319558e+001	1.328714e+003	7.969747e+001	1.328714e+003	7.880901e+001
1.329196e+003	9.434444e+001	1.329196e+003	6.629974e+001	1.329196e+003	6.102271e+001	1.329196e+003	5.245308e+001	1.329196e+003	7.926747e+001	1.329196e+003	7.875159e+001
1.329678e+003	9.435177e+001	1.329678e+003	6.547812e+001	1.329678e+003	6.027523e+001	1.329678e+003	5.167711e+001	1.329678e+003	7.881020e+001	1.329678e+003	7.869114e+001
1.330160e+003	9.435735e+001	1.330160e+003	6.461111e+001	1.330160e+003	5.948971e+001	1.330160e+003	5.086607e+001	1.330160e+003	7.832377e+001	1.330160e+003	7.862740e+001
1.330642e+003	9.436077e+001	1.330642e+003	6.369342e+001	1.330642e+003	5.866129e+001	1.330642e+003	5.001572e+001	1.330642e+003	7.780350e+001	1.330642e+003	7.855974e+001
1.331124e+003	9.436131e+001	1.331124e+003	6.271493e+001	1.331124e+003	5.778067e+001	1.331124e+003	4.911766e+001	1.331124e+003	7.724084e+001	1.331124e+003	7.848703e+001
1.331607e+003	9.435977e+001	1.331607e+003	6.168771e+001	1.331607e+003	5.685933e+001	1.331607e+003	4.818284e+001	1.331607e+003	7.664545e+001	1.331607e+003	7.841051e+001
1.332089e+003	9.435666e+001	1.332089e+003	6.061908e+001	1.332089e+003	5.590435e+001	1.332089e+003	4.721811e+001	1.332089e+003	7.602318e+001	1.332089e+003	7.833091e+001
1.332571e+003	9.435214e+001	1.332571e+003	5.951319e+001	1.332571e+003	5.491979e+001	1.332571e+003	4.622746e+001	1.332571e+003	7.537712e+001	1.332571e+003	7.824861e+001
1.333053e+003	9.434645e+001	1.333053e+003	5.837735e+001	1.333053e+003	5.391270e+001	1.333053e+003	4.521758e+001	1.333053e+003	7.471297e+001	1.333053e+003	7.816435e+001
1.333535e+003	9.433979e+001	1.333535e+003	5.720937e+001	1.333535e+003	5.288120e+001	1.333535e+003	4.418717e+001	1.333535e+003	7.402887e+001	1.333535e+003	7.807784e+001
1.334017e+003	9.433227e+001	1.334017e+003	5.600983e+001	1.334017e+003	5.182597e+001	1.334017e+003	4.313721e+001	1.334017e+003	7.332508e+001	1.334017e+003	7.798906e+001
1.334499e+003	9.432432e+001	1.334499e+003	5.477773e+001	1.334499e+003	5.074622e+001	1.334499e+003	4.206751e+001	1.334499e+003	7.260079e+001	1.334499e+003	7.789786e+001
1.334981e+003	9.431663e+001	1.334981e+003	5.350850e+001	1.334981e+003	4.963780e+001	1.334981e+003	4.097501e+001	1.334981e+003	7.185243e+001	1.334981e+003	7.780362e+001
1.335464e+003	9.430862e+001	1.335464e+003	5.221342e+001	1.335464e+003	4.851152e+001	1.335464e+003	3.986933e+001	1.335464e+003	7.108849e+001	1.335464e+003	7.770757e+001
1.335946e+003	9.430000e+001	1.335946e+003	5.090046e+001	1.335946e+003	4.737513e+001	1.335946e+003	3.875748e+001	1.335946e+003	7.031500e+001	1.335946e+003	7.761056e+001
1.336428e+003	9.429070e+001	1.336428e+003	4.957497e+001	1.336428e+003	4.623369e+001	1.336428e+003	3.764414e+001	1.336428e+003	6.953577e+001	1.336428e+003	7.751308e+001
1.336910e+003	9.428050e+001	1.336910e+003	4.824427e+001	1.336910e+003	4.509399e+001	1.336910e+003	3.653537e+001	1.336910e+003	6.875594e+001	1.336910e+003	7.741582e+001
1.337392e+003	9.426947e+001	1.337392e+003	4.691037e+001	1.337392e+003	4.395857e+001	1.337392e+003	3.543400e+001	1.337392e+003	6.797751e+001	1.337392e+003	7.731907e+001
1.337874e+003	9.425764e+001	1.337874e+003	4.557664e+001	1.337874e+003	4.283088e+001	1.337874e+003	3.434348e+001	1.337874e+003	6.720312e+001	1.337874e+003	7.722319e+001
1.338356e+003	9.424487e+001	1.338356e+003	4.424642e+001	1.338356e+003	4.171492e+001	1.338356e+003	3.326800e+001	1.338356e+003	6.643604e+001	1.338356e+003	7.712866e+001
1.338838e+003	9.423103e+001	1.338838e+003	4.292173e+001	1.338838e+003	4.061403e+001	1.338838e+003	3.221149e+001	1.338838e+003	6.567930e+001	1.338838e+003	7.703602e+001
1.339320e+003	9.421626e+001	1.339320e+003	4.160988e+001	1.339320e+003	3.953364e+001	1.339320e+003	3.117816e+001	1.339320e+003	6.493636e+001	1.339320e+003	7.694556e+001
1.339802e+003	9.420064e+001	1.339802e+003	4.031733e+001	1.339802e+003	3.847902e+001	1.339802e+003	3.017243e+001	1.339802e+003	6.421082e+001	1.339802e+003	7.685767e+001
1.340285e+003	9.418421e+001	1.340285e+003	3.904874e+001	1.340285e+003	3.745399e+001	1.340285e+003	2.919760e+001	1.340285e+003	6.350536e+001	1.340285e+003	7.677265e+001
1.340767e+003	9.416711e+001	1.340767e+003	3.780878e+001	1.340767e+003	3.646187e+001	1.340767e+003	2.825616e+001	1.340767e+003	6.282202e+001	1.340767e+003	7.669075e+001
1.341249e+003	9.414922e+001	1.341249e+003	3.660389e+001	1.341249e+003	3.550953e+001	1.341249e+003	2.735489e+001	1.341249e+003	6.216618e+001	1.341249e+003	7.661260e+001
1.341731e+003	9.413051e+001	1.341731e+003	3.543940e+001	1.341731e+003	3.460216e+001	1.341731e+003	2.649865e+001	1.341731e+003	6.154170e+001	1.341731e+003	7.653869e+001
1.342213e+003	9.411087e+001	1.342213e+003	3.432333e+001	1.342213e+003	3.374815e+001	1.342213e+003	2.569557e+001	1.342213e+003	6.095509e+001	1.342213e+003	7.646973e+001
1.342695e+003	9.409004e+001	1.342695e+003	3.326609e+001	1.342695e+003	3.295922e+001	1.342695e+003	2.495732e+001	1.342695e+003	6.041555e+001	1.342695e+003	7.640675e+001
1.343177e+003	9.406838e+001	1.343177e+003	3.226571e+001	1.343177e+003	3.223060e+001	1.343177e+003	2.427823e+001	1.343177e+003	5.991870e+001	1.343177e+003	7.634936e+001
1.343659e+003	9.404613e+001	1.343659e+003	3.132298e+001	1.343659e+003	3.156119e+001	1.343659e+003	2.365641e+001	1.343659e+003	5.946309e+001	1.343659e+003	7.629747e+001
1.344142e+003	9.402338e+001	1.344142e+003	3.043990e+001	1.344142e+003	3.095177e+001	1.344142e+003	2.309223e+001	1.344142e+003	5.904908e+001	1.344142e+003	7.625111e+001
1.344624e+003	9.400031e+001	1.344624e+003	2.961618e+001	1.344624e+003	3.040044e+001	1.344624e+003	2.258339e+001	1.344624e+003	5.867498e+001	1.344624e+003	7.621004e+001
1.345106e+003	9.397698e+001	1.345106e+003	2.885939e+001	1.345106e+003	2.991416e+001	1.345106e+003	2.213593e+001	1.345106e+003	5.834550e+001	1.345106e+003	7.617503e+001
1.345588e+003	9.395347e+001	1.345588e+003	2.817443e+001	1.345588e+003	2.949702e+001	1.345588e+003	2.175334e+001	1.345588e+003	5.806341e+001	1.345588e+003	7.614648e+001
1.346070e+003	9.392992e+001	1.346070e+003	2.756898e+001	1.346070e+003	2.915565e+001	1.346070e+003	2.144102e+001	1.346070e+003	5.783289e+001	1.346070e+003	7.612523e+001
1.346552e+003	9.390651e+001	1.346552e+003	2.705474e+001	1.346552e+003	2.890077e+001	1.346552e+003	2.120791e+001	1.346552e+003	5.766076e+001	1.346552e+003	7.611267e+001
1.347034e+003	9.388322e+001	1.347034e+003	2.662453e+001	1.347034e+003	2.872417e+001	1.347034e+003	2.104689e+001	1.347034e+003	5.754181e+001	1.347034e+003	7.610751e+001
1.347516e+003	9.386007e+001	1.347516e+003	2.627544e+001	1.347516e+003	2.862189e+001	1.347516e+003	2.095444e+001	1.347516e+003	5.747355e+001	1.347516e+003	7.610901e+001
1.347999e+003	9.383710e+001	1.347999e+003	2.600630e+001	1.347999e+003	2.859196e+001	1.347999e+003	2.092866e+001	1.347999e+003	5.745467e+001	1.347999e+003	7.611691e+001
1.348481e+003	9.381430e+001	1.348481e+003	2.581252e+001	1.348481e+003	2.862920e+001	1.348481e+003	2.096480e+001	1.348481e+003	5.748178e+001	1.348481e+003	7.613065e+001
1.348963e+003	9.379181e+001	1.348963e+003	2.570148e+001	1.348963e+003	2.873930e+001	1.348963e+003	2.106783e+001	1.348963e+003	5.755870e+001	1.348963e+003	7.615042e+001
1.349445e+003	9.376970e+001	1.349445e+003	2.567648e+001	1.349445e+003	2.892438e+001	1.349445e+003	2.123946e+001	1.349445e+003	5.768687e+001	1.349445e+003	7.617627e+001
1.349927e+003	9.374807e+001	1.349927e+003	2.574510e+001	1.349927e+003	2.918996e+001	1.349927e+003	2.148469e+001	1.349927e+003	5.787015e+001	1.349927e+003	7.620817e+001
1.350409e+003	9.372709e+001	1.350409e+003	2.592109e+001	1.350409e+003	2.954684e+001	1.350409e+003	2.181335e+001	1.350409e+003	5.811604e+001	1.350409e+003	7.624625e+001
1.350891e+003	9.370669e+001	1.350891e+003	2.618922e+001	1.350891e+003	2.998131e+001	1.350891e+003	2.221256e+001	1.350891e+003	5.841502e+001	1.350891e+003	7.629008e+001
1.351373e+003	9.368688e+001	1.351373e+003	2.654048e+001	1.351373e+003	3.048488e+001	1.351373e+003	2.267422e+001	1.351373e+003	5.876123e+001	1.351373e+003	7.633939e+001
1.351855e+003	9.366765e+001	1.351855e+003	2.697002e+001	1.351855e+003	3.105270e+001	1.351855e+003	2.319383e+001	1.351855e+003	5.915123e+001	1.351855e+003	7.639388e+001
1.352338e+003	9.364887e+001	1.352338e+003	2.746890e+001	1.352338e+003	3.167649e+001	1.352338e+003	2.376389e+001	1.352338e+003	5.957907e+001	1.352338e+003	7.645309e+001
1.352820e+003	9.363081e+001	1.352820e+003	2.804041e+001	1.352820e+003	3.235799e+001	1.352820e+003	2.438527e+001	1.352820e+003	6.004629e+001	1.352820e+003	7.651720e+001
1.353302e+003	9.361356e+001	1.353302e+003	2.868431e+001	1.353302e+003	3.309610e+001	1.353302e+003	2.505663e+001	1.353302e+003	6.055220e+001	1.353302e+003	7.658615e+001
1.353784e+003	9.359748e+001	1.353784e+003	2.940227e+001	1.353784e+003	3.389107e+001	1.353784e+003	2.577721e+001	1.353784e+003	6.109748e+001	1.353784e+003	7.666022e+001
1.354266e+003	9.358317e+001	1.354266e+003	3.020049e+001	1.354266e+003	3.474669e+001	1.354266e+003	2.654880e+001	1.354266e+003	6.168563e+001	1.354266e+003	7.674010e+001
1.354748e+003	9.356993e+001	1.354748e+003	3.106520e+001	1.354748e+003	3.565129e+001	1.354748e+003	2.736239e+001	1.354748e+003	6.230741e+001	1.354748e+003	7.682448e+001
1.355230e+003	9.355730e+001	1.355230e+003	3.198645e+001	1.355230e+003	3.659607e+001	1.355230e+003	2.821092e+001	1.355230e+003	6.295599e+001	1.355230e+003	7.691245e+001
1.355712e+003	9.354520e+001	1.355712e+003	3.295893e+001	1.355712e+003	3.757614e+001	1.355712e+003	2.909035e+001	1.355712e+003	6.362765e+001	1.355712e+003	7.700352e+001
1.356194e+003	9.353345e+001	1.356194e+003	3.397580e+001	1.356194e+003	3.858565e+001	1.356194e+003	2.999623e+001	1.356194e+003	6.431776e+001	1.356194e+003	7.709715e+001
1.356677e+003	9.352177e+001	1.356677e+003	3.503170e+001	1.356677e+003	3.961868e+001	1.356677e+003	3.092278e+001	1.356677e+003	6.502214e+001	1.356677e+003	7.719281e+001
1.357159e+003	9.351001e+001	1.357159e+003	3.612188e+001	1.357159e+003	4.067033e+001	1.357159e+003	3.186550e+001	1.357159e+003	6.573720e+001	1.357159e+003	7.729010e+001
1.357641e+003	9.349760e+001	1.357641e+003	3.723769e+001	1.357641e+003	4.173177e+001	1.357641e+003	3.281620e+001	1.357641e+003	6.645647e+001	1.357641e+003	7.738821e+001
1.358123e+003	9.348362e+001	1.358123e+003	3.836793e+001	1.358123e+003	4.279126e+001	1.358123e+003	3.376365e+001	1.358123e+003	6.717145e+001	1.358123e+003	7.748602e+001
1.358605e+003	9.346896e+001	1.358605e+003	3.951550e+001	1.358605e+003	4.385270e+001	1.358605e+003	3.471254e+001	1.358605e+003	6.788473e+001	1.358605e+003	7.758398e+001
1.359087e+003	9.345416e+001	1.359087e+003	4.068028e+001	1.359087e+003	4.491663e+001	1.359087e+003	3.566418e+001	1.359087e+003	6.859642e+001	1.359087e+003	7.768219e+001
1.359569e+003	9.343941e+001	1.359569e+003	4.186005e+001	1.359569e+003	4.598143e+001	1.359569e+003	3.661750e+001	1.359569e+003	6.930542e+001	1.359569e+003	7.778051e+001
1.360051e+003	9.342514e+001	1.360051e+003	4.305449e+001	1.360051e+003	4.704786e+001	1.360051e+003	3.757366e+001	1.360051e+003	7.001247e+001	1.360051e+003	7.787897e+001
1.360534e+003	9.341121e+001	1.360534e+003	4.425773e+001	1.360534e+003	4.810944e+001	1.360534e+003	3.852734e+001	1.360534e+003	7.071216e+001	1.360534e+003	7.797713e+001
1.361016e+003	9.339763e+001	1.361016e+003	4.546548e+001	1.361016e+003	4.916190e+001	1.361016e+003	3.947505e+001	1.361016e+003	7.140105e+001	1.361016e+003	7.807467e+001
1.361498e+003	9.338447e+001	1.361498e+003	4.667279e+001	1.361498e+003	5.019946e+001	1.361498e+003	4.041246e+001	1.361498e+003	7.207388e+001	1.361498e+003	7.817130e+001
1.361980e+003	9.337167e+001	1.361980e+003	4.787286e+001	1.361980e+003	5.121346e+001	1.361980e+003	4.133298e+001	1.361980e+003	7.272247e+001	1.361980e+003	7.826662e+001
1.362462e+003	9.335954e+001	1.362462e+003	4.906696e+001	1.362462e+003	5.220834e+001	1.362462e+003	4.223989e+001	1.362462e+003	7.335219e+001	1.362462e+003	7.836060e+001
[truncated: 5,471 more rows]

## Sheet: TG1.PS-M
#EXPORTTYPE:	DATA ALL
#FILE:	25071728357-01.ngb-st9
#FORMAT:	NETZSCH5
#FTYPE:	UNICODE
#IDENTITY:	25071728357-01
#MTYPE:	TG
#INSTRUMENT:	NETZSCH TG 209F1 Libra
#PROJECT:
#DATE/TIME:	2025/7/20 15:45:13 (UTC+8)
#CORR. FILE:
#TEMPCAL:	04-07-2025 21:06
#LABORATORY:	/
#OPERATOR:	/
#REMARK:
#SAMPLE:	PS-M
#SAMPLE MASS /mg:	6.9179
#MATERIAL:
#TYPE OF CRUCIBLE:	Al2O3 85 µl, open
#SAMPLE CRUCIBLE MASS /mg:	140.917
#REFERENCE CRUCIBLE MASS /mg:
#PURGE 1 MFC:	AIR(80/20),250.3 ml/min
#PURGE 2 MFC:	NITROGEN,250.0 ml/min
#PROTECTIVE MFC:	NITROGEN,250.0 ml/min
#M.RANGE /mg:	2000
#CORR. CODE:	B90
#RANGE:	50°C/10.0(K/min)/800°C
#SEGMENT:	S1/1
#SEG. 1:	50°C/10.0(K/min)/800°C
##Temp./°C	Time/min	Mass/%	DTG/(%/min)
49.984	0	99.8095	0.0323038
50.984	0.25452	99.7734	-0.0553334
51.984	0.40598	99.7597	-0.0321264
52.984	0.52095	99.7472	-0.0376863
53.984	0.62094	99.7362	-0.0398898
54.984	0.71128	99.7268	-0.0434084
55.984	0.79581	99.7179	-0.0464734
56.984	0.87688	99.7089	-0.052146
57.984	0.95583	99.6992	-0.0570841
58.984	1.03357	99.6886	-0.0597431
59.984	1.11106	99.6773	-0.0640236
60.984	1.18887	99.6652	-0.0702397
61.984	1.26765	99.6526	-0.0755102
62.984	1.34783	99.6393	-0.0800586
63.984	1.42983	99.6251	-0.0855862
64.984	1.51419	99.6096	-0.091527
65.984	1.60137	99.5925	-0.0983617
66.984	1.69146	99.5743	-0.10537
67.984	1.78455	99.5555	-0.11274
68.984	1.88062	99.5367	-0.12025
69.984	1.9796	99.5176	-0.12516
70.984	2.08095	99.4974	-0.12754
71.984	2.184	99.4757	-0.13047
72.984	2.28879	99.4534	-0.1344
73.984	2.39467	99.4318	-0.13715
74.984	2.50045	99.4117	-0.13796
75.984	2.60569	99.3923	-0.13959
76.984	2.71056	99.3726	-0.14331
77.984	2.8149	99.3522	-0.14789
78.984	2.91828	99.3314	-0.15234
79.984	3.0208	99.3102	-0.15755
80.984	3.12279	99.2891	-0.16482
81.984	3.22396	99.2685	-0.17224
82.984	3.3243	99.2491	-0.17849
83.984	3.42407	99.231	-0.18619
84.984	3.52342	99.2142	-0.19347
85.984	3.62252	99.1986	-0.19911
86.984	3.7215	99.1832	-0.20611
87.984	3.82035	99.1674	-0.2158
88.984	3.91916	99.1506	-0.22437
89.984	4.01808	99.1326	-0.2313
90.984	4.11699	99.1139	-0.24112
91.984	4.21583	99.0952	-0.25337
92.984	4.31477	99.0772	-0.26395
93.984	4.41389	99.0606	-0.27558
94.984	4.51316	99.0448	-0.29078
95.984	4.61267	99.029	-0.30508
96.984	4.71246	99.0129	-0.31809
97.984	4.8123	98.9964	-0.33438
98.984	4.91229	98.9798	-0.35487
99.984	5.01237	98.9636	-0.37507
100.984	5.11229	98.9485	-0.39239
101.984	5.21244	98.9347	-0.4075
102.984	5.31283	98.9219	-0.42079
103.984	5.41319	98.9093	-0.43547
104.984	5.51348	98.8966	-0.45221
105.984	5.61355	98.8837	-0.46785
106.984	5.71337	98.871	-0.47966
107.984	5.81323	98.8586	-0.49126
108.984	5.91323	98.8464	-0.50717
109.984	6.01344	98.8345	-0.52307
110.984	6.11381	98.8227	-0.5386
111.984	6.21404	98.811	-0.55149
112.984	6.31412	98.7992	-0.56553
113.984	6.414	98.7876	-0.58051
114.984	6.51378	98.7766	-0.5951
115.984	6.61384	98.7663	-0.60755
116.984	6.71397	98.7571	-0.61421
117.984	6.81383	98.7483	-0.61983
118.984	6.91374	98.7389	-0.62873
119.984	7.01384	98.7288	-0.63858
120.984	7.11365	98.7185	-0.64357
121.984	7.2131	98.7086	-0.64752
122.984	7.31275	98.6988	-0.65535
123.984	7.41251	98.6892	-0.66327
124.984	7.51229	98.6799	-0.67047
125.984	7.61211	98.6715	-0.67483
126.984	7.71187	98.6643	-0.67808
127.984	7.81183	98.658	-0.6837
128.984	7.91215	98.6519	-0.68779
129.984	8.01265	98.6456	-0.69337
130.984	8.11325	98.6391	-0.69224
131.984	8.2136	98.6324	-0.69398
132.984	8.31356	98.6256	-0.69875
133.984	8.41344	98.6187	-0.70259
134.984	8.51332	98.6116	-0.71064
135.984	8.61328	98.6047	-0.7124
136.984	8.71326	98.5984	-0.71428
137.984	8.81323	98.5929	-0.71866
138.984	8.91297	98.5877	-0.72343
139.984	9.01239	98.5822	-0.72331
140.984	9.11186	98.5766	-0.71686
141.984	9.21152	98.5715	-0.7151
142.984	9.31123	98.5672	-0.71338
143.984	9.41097	98.5629	-0.70969
144.984	9.51077	98.5584	-0.7049
145.984	9.61042	98.5537	-0.70094
146.984	9.71009	98.5489	-0.69553
147.984	9.8102	98.5441	-0.69131
148.984	9.91041	98.5391	-0.69252
149.984	10.0104	98.5339	-0.68593
150.984	10.1105	98.5283	-0.677
151.984	10.2105	98.5226	-0.66786
152.984	10.3104	98.5169	-0.66051
153.984	10.4103	98.5112	-0.65178
154.984	10.5105	98.5055	-0.63975
155.984	10.6108	98.5001	-0.63191
156.984	10.711	98.4951	-0.62396
157.984	10.8109	98.4904	-0.61704
158.984	10.9106	98.486	-0.61335
159.984	11.01	98.4815	-0.60611
160.984	11.1095	98.4767	-0.59806
161.984	11.2095	98.4719	-0.59225
162.984	11.3096	98.4674	-0.58501
163.984	11.4099	98.4637	-0.58036
164.984	11.5102	98.4605	-0.57239
165.984	11.6104	98.4573	-0.56385
166.984	11.7107	98.4536	-0.5545
167.984	11.8109	98.4495	-0.54657
168.984	11.9105	98.4455	-0.54455
169.984	12.0103	98.4422	-0.54016
170.984	12.1104	98.4395	-0.53426
171.984	12.2105	98.4367	-0.5288
172.984	12.3106	98.4335	-0.51956
173.984	12.4106	98.4299	-0.51192
174.984	12.5105	98.4264	-0.50532
175.984	12.6105	98.4227	-0.49687
176.984	12.7106	98.4183	-0.48526
177.984	12.8107	98.4131	-0.47643
178.984	12.9107	98.4081	-0.47621
179.984	13.0103	98.404	-0.47407
180.984	13.1098	98.4004	-0.46831
181.984	13.2093	98.3968	-0.46134
182.984	13.3091	98.3927	-0.45646
183.984	13.4091	98.3879	-0.45227
184.984	13.5093	98.3828	-0.4511
185.984	13.6096	98.3778	-0.45011
186.984	13.7095	98.3728	-0.44412
187.984	13.8095	98.3677	-0.43653
188.984	13.9096	98.3621	-0.43121
189.984	14.0097	98.3558	-0.42503
190.984	14.1101	98.3489	-0.41387
191.984	14.2103	98.3419	-0.40305
192.984	14.3102	98.3352	-0.39482
193.984	14.4099	98.3289	-0.3843
194.984	14.5095	98.3229	-0.37242
195.984	14.6094	98.3176	-0.36398
196.984	14.7094	98.3128	-0.36279
197.984	14.8094	98.3079	-0.36608
198.984	14.9092	98.3021	-0.36815
199.984	15.0089	98.2949	-0.37218
200.984	15.1088	98.2862	-0.37141
201.984	15.2089	98.2769	-0.37005
202.984	15.309	98.2683	-0.36815
203.984	15.4091	98.2607	-0.36275
204.984	15.5092	98.2531	-0.35588
205.984	15.6092	98.2447	-0.34857
206.984	15.7094	98.2352	-0.34606
207.984	15.8093	98.2251	-0.34617
208.984	15.9093	98.2147	-0.34228
209.984	16.0092	98.2038	-0.33823
210.984	16.109	98.192	-0.33708
211.984	16.2088	98.1792	-0.33652
212.984	16.3087	98.1658	-0.33908
213.984	16.4086	98.152	-0.34021
214.984	16.5086	98.1378	-0.3401
215.984	16.6086	98.123	-0.3387
216.984	16.7089	98.1076	-0.33794
217.984	16.8093	98.0918	-0.3408
218.984	16.9095	98.0759	-0.34091
219.984	17.0094	98.0601	-0.33944
220.984	17.1091	98.0439	-0.34002
221.984	17.2088	98.0273	-0.33894
222.984	17.3085	98.0107	-0.33334
223.984	17.4084	97.9938	-0.32797
224.984	17.5085	97.9758	-0.32511
225.984	17.6088	97.9563	-0.32847
226.984	17.7088	97.9356	-0.33306
227.984	17.8087	97.9148	-0.34391
228.984	17.9086	97.8942	-0.35504
229.984	18.0085	97.8736	-0.36206
230.984	18.1085	97.8524	-0.37118
231.984	18.2087	97.8304	-0.38242
232.984	18.3091	97.8072	-0.38762
233.984	18.4094	97.7826	-0.38431
234.984	18.5096	97.7561	-0.38108
235.984	18.6094	97.7283	-0.38496
236.984	18.709	97.6998	-0.39166
237.984	18.8083	97.6708	-0.39178
238.984	18.9076	97.6405	-0.39194
239.984	19.0072	97.6082	-0.39203
240.984	19.1073	97.5737	-0.40155
241.984	19.2075	97.5384	-0.414
242.984	19.3076	97.5032	-0.42341
243.984	19.4078	97.4678	-0.42854
244.984	19.5077	97.4308	-0.43565
245.984	19.6076	97.3913	-0.44503
246.984	19.7078	97.3501	-0.45995
247.984	19.8082	97.3083	-0.47204
248.984	19.9083	97.2664	-0.48057
249.984	20.0081	97.226	-0.48721
250.984	20.108	97.1745	-0.49557
251.984	20.2081	97.1237	-0.51004
252.984	20.3082	97.0744	-0.51627
253.984	20.4084	97.0234	-0.51863
254.984	20.5087	96.9699	-0.52051
255.984	20.6087	96.9159	-0.5226
256.984	20.7085	96.8632	-0.52035
257.984	20.8083	96.8112	-0.51515
258.984	20.908	96.7608	-0.51804
259.984	21.0077	96.7114	-0.52824
260.984	21.1077	96.6615	-0.54169
261.984	21.2079	96.6058	-0.55825
262.984	21.3079	96.5468	-0.57743
263.984	21.4077	96.4865	-0.60498
264.984	21.5075	96.4261	-0.62785
265.984	21.6074	96.3652	-0.65261
266.984	21.7075	96.2986	-0.67254
267.984	21.8077	96.2292	-0.68802
268.984	21.9078	96.1553	-0.70307
269.984	22.0075	96.083	-0.71116
270.984	22.1073	96.0134	-0.72048
271.984	22.207	95.9434	-0.72346
272.984	22.307	95.8723	-0.72945
273.984	22.4072	95.7973	-0.74201
274.984	22.5074	95.7217	-0.75986
275.984	22.6072	95.6456	-0.78297
276.984	22.707	95.5683	-0.80187
277.984	22.8071	95.4876	-0.82144
278.984	22.9073	95.4023	-0.83882
279.984	23.0074	95.3161	-0.85633
280.984	23.1075	95.2286	-0.87218
281.984	23.2079	95.1416	-0.8885
282.984	23.3084	95.0532	-0.90354
283.984	23.4087	94.9629	-0.91534
284.984	23.5083	94.8684	-0.93273
285.984	23.6079	94.7736	-0.9475
286.984	23.7078	94.6793	-0.96632
287.984	23.8078	94.5821	-0.98457
288.984	23.908	94.4851	-1.00381
289.984	24.0082	94.3836	-1.02554
290.984	24.1084	94.2776	-1.04518
291.984	24.2083	94.171	-1.06946
292.984	24.3081	94.0636	-1.08612
293.984	24.408	93.9549	-1.09659
294.984	24.5079	93.8434	-1.10986
295.984	24.6077	93.7324	-1.12456
296.984	24.7075	93.6206	-1.1422
297.984	24.8075	93.506	-1.1569
298.984	24.9076	93.3895	-1.17268
299.984	25.0075	93.2701	-1.19101
300.984	25.1075	93.1497	-1.21057
301.984	25.2077	93.0287	-1.23291
302.984	25.3082	92.9053	-1.24983
303.984	25.4087	92.7782	-1.26772
304.984	25.509	92.6479	-1.28477
305.984	25.6086	92.5189	-1.30079
306.984	25.7082	92.3882	-1.3169
307.984	25.8082	92.2571	-1.33039
308.984	25.9082	92.1248	-1.34265
309.984	26.0081	91.9889	-1.35232
310.984	26.108	91.851	-1.36718
311.984	26.208	91.714	-1.38456
312.984	26.3083	91.5767	-1.39551
313.984	26.4086	91.4363	-1.40604
314.984	26.5085	91.2935	-1.41755
315.984	26.6083	91.1513	-1.42744
316.984	26.7082	91.0072	-1.4315
317.984	26.8084	90.8628	-1.43427
318.984	26.9089	90.7192	-1.43329
319.984	27.0093	90.5763	-1.43195
320.984	27.1095	90.4315	-1.43325
321.984	27.2095	90.2895	-1.43769
322.984	27.3095	90.1461	-1.44237
323.984	27.4098	90.001	-1.44412
324.984	27.51	89.855	-1.45221
325.984	27.6099	89.71	-1.45927
326.984	27.7098	89.5646	-1.46252
327.984	27.8101	89.4174	-1.4671
328.984	27.9105	89.2691	-1.46926
329.984	28.0109	89.1218	-1.46933
330.984	28.1113	88.9728	-1.46442
331.984	28.2117	88.8258	-1.46069
332.984	28.3117	88.6802	-1.45839
333.984	28.4114	88.5368	-1.44702
334.984	28.5112	88.3917	-1.43534
335.984	28.6111	88.2465	-1.42376
336.984	28.7113	88.1047	-1.4128
337.984	28.8117	87.9646	-1.39688
338.984	28.9121	87.8254	-1.37914
339.984	29.012	87.6883	-1.36239
340.984	29.1117	87.5529	-1.34399
341.984	29.2116	87.4183	-1.32904
342.984	29.3116	87.2866	-1.31593
343.984	29.4116	87.1583	-1.30456
344.984	29.5115	87.0288	-1.29202
345.984	29.6113	86.8998	-1.27903
346.984	29.7112	86.7709	-1.26906
347.984	29.8113	86.6435	-1.25589
348.984	29.9116	86.5191	-1.24268
349.984	30.0121	86.3962	-1.22599
350.984	30.1125	86.274	-1.2076
351.984	30.2126	86.1526	-1.19061
352.984	30.3125	86.0337	-1.17556
353.984	30.4124	85.9175	-1.15926
354.984	30.5125	85.8036	-1.14102
355.984	30.6127	85.6901	-1.123
356.984	30.7127	85.5784	-1.10494
357.984	30.8124	85.4683	-1.0875
358.984	30.9122	85.3602	-1.0691
359.984	31.0121	85.2548	-1.0539
360.984	31.1121	85.1515	-1.03923
361.984	31.2122	85.0492	-1.01858
362.984	31.3123	84.9465	-1.00452
363.984	31.4123	84.8448	-0.99106
364.984	31.5122	84.749	-0.97474
365.984	31.6122	84.652	-0.95554
366.984	31.7126	84.5563	-0.93609
367.984	31.8129	84.4637	-0.92276
368.984	31.9128	84.3728	-0.90115
369.984	32.0128	84.2827	-0.88178
370.984	32.1129	84.1946	-0.86905
371.984	32.213	84.1105	-0.85474
372.984	32.313	84.027	-0.84381
373.984	32.4131	83.9421	-0.83385
374.984	32.5132	83.8597	-0.8267
375.984	32.6129	83.7764	-0.81958
376.984	32.7126	83.6945	-0.81012
377.984	32.8124	83.6148	-0.80532
378.984	32.9123	83.5358	-0.79542
379.984	33.0123	83.4567	-0.78645
380.984	33.1122	83.3773	-0.77982
381.984	33.2121	83.2999	-0.77104
382.984	33.3121	83.223	-0.7638
383.984	33.412	83.1472	-0.75354
384.984	33.5119	83.0735	-0.74611
385.984	33.612	82.9987	-0.7391
386.984	33.7121	82.9253	-0.7376
387.984	33.8122	82.8522	-0.73929
388.984	33.9119	82.7798	-0.74063
389.984	34.0117	82.705	-0.74392
390.984	34.1117	82.6301	-0.74618
391.984	34.2117	82.5546	-0.74822
392.984	34.3115	82.4793	-0.74819
393.984	34.4115	82.4049	-0.75155
394.984	34.5116	82.331	-0.75475
395.984	34.6118	82.256	-0.75775
396.984	34.7118	82.1792	-0.76207
397.984	34.8115	82.1019	-0.76492
398.984	34.9111	82.025	-0.76623
399.984	35.011	81.948	-0.76883
400.984	35.1111	81.8724	-0.77591
401.984	35.2113	81.7966	-0.78245
402.984	35.3115	81.7182	-0.78555
403.984	35.4117	81.6363	-0.79126
404.984	35.5118	81.5551	-0.80004
405.984	35.6118	81.4761	-0.80514
406.984	35.7119	81.3969	-0.80604
407.984	35.8121	81.3158	-0.81229
408.984	35.9122	81.2346	-0.82421
409.984	36.0118	81.1526	-0.83716
410.984	36.1113	81.0683	-0.84983
411.984	36.2113	80.982	-0.86458
412.984	36.3116	80.8949	-0.87848
413.984	36.4117	80.8063	-0.88785
414.984	36.5118	80.7161	-0.89854
415.984	36.612	80.6252	-0.91269
416.984	36.7123	80.5347	-0.92348
417.984	36.8123	80.442	-0.93112
418.984	36.9122	80.3466	-0.93847
419.984	37.0121	80.2518	-0.94895
420.984	37.1121	80.1572	-0.95869
421.984	37.2122	80.0619	-0.96725
422.984	37.3124	79.9651	-0.97941
423.984	37.4128	79.8663	-0.99483
424.984	37.5132	79.7654	-1.01438
425.984	37.6133	79.663	-1.03305
426.984	37.7135	79.5589	-1.05452
427.984	37.8137	79.4517	-1.0751
428.984	37.9136	79.3441	-1.09365
429.984	38.0134	79.2331	-1.11155
430.984	38.1133	79.1202	-1.12876
431.984	38.2133	79.0068	-1.14971
432.984	38.3135	78.892	-1.16539
433.984	38.4138	78.7743	-1.17915
434.984	38.5141	78.6537	-1.19614
435.984	38.614	78.5331	-1.21405
436.984	38.7138	78.4121	-1.23206
437.984	38.8136	78.2888	-1.24529
438.984	38.9134	78.1638	-1.25858
439.984	39.0132	78.0359	-1.27556
440.984	39.1133	77.9075	-1.29246
441.984	39.2136	77.7784	-1.30727
442.984	39.3139	77.6466	-1.32123
443.984	39.4138	77.5131	-1.33787
444.984	39.5133	77.3796	-1.35162
445.984	39.613	77.2435	-1.36268
446.984	39.7132	77.105	-1.37276
447.984	39.8138	76.967	-1.38147
448.984	39.9147	76.8279	-1.38241
449.984	40.0152	76.6873	-1.38144
450.984	40.1151	76.5481	-1.38388
451.984	40.2147	76.4117	-1.37851
452.984	40.3143	76.2745	-1.369
453.984	40.4141	76.1362	-1.36071
454.984	40.5141	76.0015	-1.35494
455.984	40.6144	75.8671	-1.34408
456.984	40.7146	75.7324	-1.33323
457.984	40.8144	75.5991	-1.32531
458.984	40.9143	75.4682	-1.31468
459.984	41.0142	75.3361	-1.29794
460.984	41.1143	75.2059	-1.27714
461.984	41.2145	75.0781	-1.25588
462.984	41.3146	74.9536	-1.22878
463.984	41.4148	74.8323	-1.20281
464.984	41.515	74.7137	-1.17621
465.984	41.6151	74.5978	-1.14617
466.984	41.715	74.4834	-1.11672
467.984	41.8148	74.3719	-1.08907
468.984	41.9145	74.2658	-1.06557
469.984	42.0144	74.1625	-1.03845
470.984	42.1147	74.0606	-1.01239
471.984	42.215	73.9587	-0.99166
472.984	42.3152	73.8603	-0.97181
473.984	42.4154	73.764	-0.95401
474.984	42.5154	73.6699	-0.93404
475.984	42.6153	73.5786	-0.91376
476.984	42.7152	73.4877	-0.89195
477.984	42.8152	73.3981	-0.87028
478.984	42.9152	73.312	-0.84877
479.984	43.0153	73.2289	-0.82615
480.984	43.1155	73.1477	-0.80283
481.984	43.2155	73.0692	-0.78032
482.984	43.3153	72.9919	-0.75775
483.984	43.4153	72.9163	-0.73382
484.984	43.5157	72.8434	-0.71357
485.984	43.616	72.7738	-0.68944
486.984	43.7162	72.7069	-0.66834
487.984	43.8162	72.6405	-0.65142
488.984	43.9159	72.5778	-0.6345
489.984	44.0155	72.5152	-0.61932
490.984	44.1153	72.4528	-0.60343
491.984	44.2152	72.3936	-0.59069
492.984	44.3152	72.3359	-0.57759
493.984	44.4153	72.2791	-0.56519
494.984	44.5154	72.2237	-0.55648
495.984	44.6156	72.1687	-0.54581
496.984	44.7157	72.1135	-0.53004
497.984	44.8157	72.0594	-0.51557
498.984	44.9159	72.008	-0.49763
499.984	45.0161	71.9606	-0.48562
500.984	45.1162	71.9139	-0.47924
501.984	45.2161	71.8699	-0.47077
502.984	45.3161	71.8221	-0.46511
503.984	45.4161	71.7718	-0.46105
504.984	45.5162	71.7254	-0.46326
505.984	45.6164	71.6814	-0.45738
506.984	45.7168	71.637	-0.45327
507.984	45.8173	71.5913	-0.45528
508.984	45.9173	71.5473	-0.4436
509.984	46.0172	71.4995	-0.43322
510.984	46.1172	71.4515	-0.42859
511.984	46.2171	71.4147	-0.42305
512.984	46.3172	71.3769	-0.40638
513.984	46.4174	71.3341	-0.38918
514.984	46.5173	71.2934	-0.3937
515.984	46.617	71.2559	-0.38997
516.984	46.7169	71.2183	-0.37918
517.984	46.8169	71.1784	-0.37593
518.984	46.9168	71.1429	-0.37554
519.984	47.0168	71.1071	-0.37373
520.984	47.1168	71.0681	-0.37096
521.984	47.2167	71.0306	-0.373
522.984	47.3167	70.9942	-0.37478
523.984	47.4168	70.9559	-0.36605
524.984	47.517	70.9189	-0.36122
525.984	47.6172	70.8819	-0.35906
526.984	47.7173	70.8483	-0.35465
527.984	47.8173	70.8137	-0.34807
528.984	47.9172	70.7786	-0.3382
529.984	48.0173	70.7429	-0.33358
530.984	48.1173	70.7099	-0.33119
531.984	48.2172	70.679	-0.32804
532.984	48.3173	70.6481	-0.32318
533.984	48.4176	70.6149	-0.32225
534.984	48.5176	70.5817	-0.32893
535.984	48.6175	70.5491	-0.33497
536.984	48.7177	70.5165	-0.3376
537.984	48.8179	70.4814	-0.3411
538.984	48.9179	70.447	-0.34322
539.984	49.0174	70.4124	-0.34382
540.984	49.1172	70.3772	-0.33778
541.984	49.2173	70.3431	-0.33306
542.984	49.3175	70.3101	-0.32532
543.984	49.4177	70.2788	-0.31074
544.984	49.5179	70.2471	-0.29857
545.984	49.618	70.2169	-0.29179
546.984	49.718	70.1905	-0.29281
547.984	49.818	70.1638	-0.2948
548.984	49.9181	70.1351	-0.3
549.984	50.0182	70.1031	-0.3098
550.984	50.1181	70.0703	-0.32207
551.984	50.218	70.037	-0.33023
552.984	50.318	70.0046	-0.33107
553.984	50.4181	69.9704	-0.33107
554.984	50.5183	69.9368	-0.32616
555.984	50.6182	69.9044	-0.32155
556.984	50.7181	69.8716	-0.3116
557.984	50.818	69.8412	-0.30447
558.984	50.9179	69.8115	-0.30026
559.984	51.0179	69.7836	-0.28951
560.984	51.1181	69.7542	-0.29192
561.984	51.2182	69.7242	-0.29842
562.984	51.3181	69.698	-0.31326
563.984	51.418	69.6662	-0.3185
564.984	51.5178	69.6327	-0.31966
565.984	51.6175	69.5958	-0.33006
566.984	51.7174	69.5632	-0.33258
567.984	51.8175	69.5326	-0.33578
568.984	51.9176	69.5	-0.32891
569.984	52.0175	69.4668	-0.32491
570.984	52.1174	69.4314	-0.32146
571.984	52.2176	69.3985	-0.31075
572.984	52.318	69.3679	-0.31258
573.984	52.4182	69.3393	-0.31038
574.984	52.5183	69.3134	-0.30677
575.984	52.6183	69.2792	-0.30392
576.984	52.7184	69.2449	-0.30319
577.984	52.8185	69.2142	-0.31404
578.984	52.9184	69.1854	-0.31288
579.984	53.0183	69.1573	-0.31226
580.984	53.1182	69.125	-0.31375
581.984	53.218	69.0917	-0.31157
582.984	53.318	69.0578	-0.31484
583.984	53.4183	69.0259	-0.31861
584.984	53.5187	68.9983	-0.32038
585.984	53.6189	68.9682	-0.31895
586.984	53.7188	68.9337	-0.31396
587.984	53.8184	68.8995	-0.32317
588.984	53.9181	68.8664	-0.32833
589.984	54.0183	68.8375	-0.32688
590.984	54.1186	68.8043	-0.32598
591.984	54.2187	68.7712	-0.32392
592.984	54.3186	68.7377	-0.32717
593.984	54.4184	68.704	-0.32542
594.984	54.5185	68.6718	-0.32554
595.984	54.6184	68.641	-0.32068
596.984	54.7183	68.6092	-0.31172
597.984	54.8184	68.576	-0.30861
598.984	54.9186	68.5452	-0.3108
599.984	55.0187	68.5169	-0.30951
600.984	55.1188	68.4866	-0.30475
601.984	55.2189	68.4544	-0.30521
602.984	55.3189	68.4233	-0.31358
603.984	55.4189	68.3931	-0.32171
604.984	55.5189	68.362	-0.32955
605.984	55.6189	68.3287	-0.33935
606.984	55.7189	68.2936	-0.34517
607.984	55.8189	68.2568	-0.34712
608.984	55.9189	68.2196	-0.34636
609.984	56.0189	68.1858	-0.34844
610.984	56.1189	68.1537	-0.34651
611.984	56.2189	68.1209	-0.34255
612.984	56.3188	68.0846	-0.34273
613.984	56.4188	68.049	-0.34126
614.984	56.519	68.0142	-0.34383
615.984	56.6192	67.9799	-0.34252
616.984	56.7193	67.9487	-0.34442
617.984	56.8192	67.9145	-0.3481
618.984	56.9189	67.8792	-0.34665
619.984	57.0185	67.8426	-0.34904
620.984	57.118	67.8056	-0.3484
621.984	57.2178	67.7723	-0.34952
622.984	57.3182	67.7395	-0.34838
623.984	57.419	67.7055	-0.34726
624.984	57.5198	67.6692	-0.35977
625.984	57.6198	67.6332	-0.37571
626.984	57.7193	67.597	-0.39275
627.984	57.8185	67.5564	-0.41576
628.984	57.9177	67.5144	-0.43995
629.984	58.0171	67.4709	-0.46573
630.984	58.1173	67.421	-0.49614
631.984	58.2181	67.3697	-0.53372
632.984	58.3192	67.3173	-0.58278
633.984	58.4199	67.2577	-0.63178
634.984	58.5202	67.1927	-0.69882
635.984	58.6203	67.1196	-0.78219
636.984	58.7203	67.0405	-0.8808
637.984	58.8202	66.9496	-1.00762
638.984	58.9201	66.8478	-1.15425
639.984	59.0202	66.7297	-1.36221
640.984	59.1204	66.5883	-1.66218
641.984	59.2209	66.4265	-2.05828
642.984	59.3214	66.2217	-2.58376
643.984	59.4221	65.9488	-3.2561
644.984	59.5229	65.6065	-4.09017
645.984	59.6238	65.1692	-4.99657
646.984	59.7252	64.6168	-5.84733
647.984	59.8274	63.9384	-6.56473
648.984	59.9307	63.1648	-7.02071
649.984	60.0345	62.3562	-7.16482
650.984	60.1379	61.5671	-6.94751
651.984	60.2385	60.8639	-6.39969
652.984	60.3343	60.2557	-5.63321
653.984	60.4262	59.7473	-4.74197
654.984	60.5175	59.3395	-3.82666
655.984	60.611	59.0324	-2.9304
656.984	60.7082	58.8332	-2.0996
657.984	60.808	58.7185	-1.40684
658.984	60.9088	58.6424	-0.90858
659.984	61.0095	58.5842	-0.61887
660.984	61.1101	58.5366	-0.48683
661.984	61.211	58.4962	-0.42986
662.984	61.3121	58.4611	-0.39769
663.984	61.4133	58.4242	-0.3756
664.984	61.5143	58.3822	-0.36433
665.984	61.6148	58.3436	-0.36144
666.984	61.7151	58.3093	-0.35589
667.984	61.8157	58.2758	-0.34388
668.984	61.9165	58.2425	-0.33739
669.984	62.0171	58.2093	-0.33097
670.984	62.1175	58.1749	-0.32273
671.984	62.2178	58.1401	-0.31959
672.984	62.3179	58.1097	-0.31887
673.984	62.418	58.0814	-0.31544
674.984	62.5182	58.0503	-0.31239
675.984	62.6185	58.0175	-0.31654
676.984	62.7186	57.9854	-0.32136
677.984	62.8184	57.9526	-0.32483
678.984	62.9187	57.9195	-0.32649
679.984	63.0191	57.8882	-0.32522
680.984	63.1195	57.855	-0.31547
681.984	63.2196	57.8213	-0.30724
682.984	63.3196	57.7898	-0.30569
683.984	63.4197	57.7628	-0.30069
684.984	63.5199	57.7348	-0.29442
685.984	63.6201	57.7045	-0.2905
686.984	63.7199	57.6745	-0.28894
687.984	63.8193	57.6448	-0.28482
688.984	63.9189	57.6157	-0.27943
689.984	64.0189	57.5895	-0.27767
690.984	64.1189	57.5641	-0.28091
691.984	64.2193	57.5371	-0.28223
692.984	64.3199	57.5081	-0.28711
693.984	64.4201	57.4761	-0.29272
694.984	64.5201	57.446	-0.29578
695.984	64.6201	57.4169	-0.29758
696.984	64.7203	57.388	-0.2938
697.984	64.8206	57.3593	-0.29047
698.984	64.9206	57.3293	-0.28132
699.984	65.0206	57.2997	-0.2698
700.984	65.1206	57.2715	-0.26323
701.984	65.2206	57.2478	-0.25975
702.984	65.3204	57.226	-0.25602
703.984	65.4201	57.2015	-0.25058
704.984	65.5199	57.1738	-0.25106
705.984	65.6198	57.1464	-0.25609
706.984	65.72	57.1214	-0.25949
707.984	65.8203	57.0971	-0.2612
708.984	65.9205	57.0722	-0.25947
709.984	66.0204	57.0458	-0.25334
710.984	66.1201	57.0171	-0.2486
711.984	66.22	56.9906	-0.24878
712.984	66.32	56.9692	-0.25378
713.984	66.42	56.948	-0.25345
714.984	66.5199	56.9232	-0.25134
715.984	66.6196	56.8939	-0.25708
716.984	66.7192	56.8655	-0.26373
717.984	66.8188	56.84	-0.27093
718.984	66.9186	56.8152	-0.27162
719.984	67.0184	56.7901	-0.27143
720.984	67.118	56.7612	-0.26704
721.984	67.2179	56.7316	-0.26295
722.984	67.318	56.7029	-0.26332
723.984	67.4182	56.6798	-0.25958
724.984	67.5182	56.6574	-0.25378
725.984	67.6182	56.6321	-0.24584
726.984	67.7179	56.6057	-0.2423
727.984	67.8174	56.5795	-0.24525
728.984	67.9173	56.5555	-0.2485
729.984	68.0176	56.5345	-0.24875
730.984	68.118	56.5103	-0.24592
731.984	68.2183	56.483	-0.24953
732.984	68.3184	56.4564	-0.26176
733.984	68.4185	56.4317	-0.26402
734.984	68.519	56.4054	-0.26555
735.984	68.6191	56.3769	-0.27197
736.984	68.7188	56.3517	-0.27726
737.984	68.8185	56.3239	-0.27727
738.984	68.9186	56.2931	-0.27335
739.984	69.0188	56.2651	-0.27157
740.984	69.1188	56.2391	-0.26425
741.984	69.2189	56.2129	-0.2538
742.984	69.319	56.1885	-0.25676
743.984	69.419	56.1652	-0.26512
744.984	69.5189	56.1409	-0.26438
745.984	69.6185	56.1114	-0.26643
746.984	69.7182	56.0802	-0.28003
747.984	69.8184	56.0543	-0.30015
748.984	69.9187	56.0287	-0.31293
749.984	70.0188	55.9973	-0.3118
750.984	70.1189	55.9608	-0.31859
751.984	70.219	55.9236	-0.32067
752.984	70.3193	55.8928	-0.31689
753.984	70.4194	55.8626	-0.31372
754.984	70.5192	55.8359	-0.30276
755.984	70.6186	55.8073	-0.29104
756.984	70.7181	55.773	-0.2865
757.984	70.8183	55.7421	-0.29226
758.984	70.9187	55.7182	-0.29812
759.984	71.0189	55.691	-0.29074
760.984	71.1188	55.6606	-0.28644
761.984	71.2185	55.6285	-0.29491
762.984	71.3183	55.5986	-0.29615
763.984	71.4183	55.5703	-0.29286
764.984	71.518	55.5411	-0.28604
765.984	71.6177	55.5137	-0.28006
766.984	71.7177	55.4852	-0.28248
767.984	71.8181	55.4571	-0.28234
768.984	71.9185	55.4306	-0.28384
769.984	72.0185	55.4008	-0.28619
770.984	72.1181	55.3717	-0.28679
771.984	72.218	55.3434	-0.28786
772.984	72.3183	55.3133	-0.29185
773.984	72.4187	55.2848	-0.29518
774.984	72.519	55.2577	-0.28939
775.984	72.6193	55.2256	-0.28135
776.984	72.7195	55.1941	-0.27863
777.984	72.8194	55.1692	-0.27719
778.984	72.9194	55.1441	-0.26064
779.984	73.0198	55.1173	-0.24764
780.984	73.1199	55.091	-0.24952
781.984	73.2197	55.0692	-0.24454
782.984	73.3198	55.0456	-0.23859
783.984	73.42	55.0193	-0.23482
784.984	73.5202	54.9972	-0.23511
785.984	73.6203	54.9742	-0.22966
786.984	73.7208	54.9499	-0.22038
787.984	73.8214	54.9277	-0.22405
788.984	73.9216	54.9074	-0.22461
789.984	74.0216	54.8868	-0.21712
790.984	74.1217	54.8625	-0.21479
791.984	74.2219	54.839	-0.2153
792.984	74.3222	54.8193	-0.21466
793.984	74.4224	54.7986	-0.21542
794.984	74.5227	54.7779	-0.20499
795.984	74.6227	54.7578	-0.20724
796.984	74.7226	54.733	-0.20237
797.984	74.8226	54.7159	-0.20104
798.984	74.9227	54.6947	-0.19378

## Sheet: TG2.PS-SA
#EXPORTTYPE:	DATA ALL
#FILE:	25071728357-02.ngb-st9
#FORMAT:	NETZSCH5
#FTYPE:	UNICODE
#IDENTITY:	25071728357-02
#MTYPE:	TG
#INSTRUMENT:	NETZSCH TG 209F1 Libra
#PROJECT:
#DATE/TIME:	2025/7/20 17:24:59 (UTC+8)
#CORR. FILE:
#TEMPCAL:	04-07-2025 21:06
#LABORATORY:	/
#OPERATOR:	/
#REMARK:
#SAMPLE:	PS-SA
#SAMPLE MASS /mg:	6.7477
#MATERIAL:
#TYPE OF CRUCIBLE:	Al2O3 85 µl, open
#SAMPLE CRUCIBLE MASS /mg:	171.78
#REFERENCE CRUCIBLE MASS /mg:
#PURGE 1 MFC:	AIR(80/20),250.3 ml/min
#PURGE 2 MFC:	NITROGEN,250.0 ml/min
#PROTECTIVE MFC:	NITROGEN,250.0 ml/min
#M.RANGE /mg:	2000
#CORR. CODE:	B90
#RANGE:	50°C/10.0(K/min)/800°C
#SEGMENT:	S1/1
#SEG. 1:	50°C/10.0(K/min)/800°C
##Temp./°C	Time/min	Mass/%	DTG/(%/min)
49.968	0	99.8913	-0.0797721
50.968	0.25629	99.8679	-0.0772797
51.968	0.4099	99.8584	-0.0553341
52.968	0.526	99.851	-0.0635012
53.968	0.62692	99.8461	-0.0651336
54.968	0.71803	99.8402	-0.0686984
55.968	0.80314	99.8337	-0.0723049
56.968	0.88449	99.8275	-0.0789845
57.968	0.96349	99.8212	-0.0864196
58.968	1.04112	99.8147	-0.0921377
59.968	1.11824	99.8075	-0.0990616
60.968	1.19557	99.7996	-0.10836
61.968	1.27365	99.7909	-0.11896
62.968	1.35302	99.7818	-0.12847
63.968	1.43407	99.7709	-0.13617
64.968	1.51717	99.7582	-0.14325
65.968	1.60259	99.7443	-0.15052
66.968	1.69075	99.7308	-0.15706
67.968	1.78181	99.7168	-0.15965
68.968	1.87598	99.7017	-0.16041
69.968	1.97329	99.6856	-0.16128
70.968	2.07347	99.6693	-0.16025
71.968	2.17611	99.6524	-0.15756
72.968	2.28057	99.6355	-0.15524
73.968	2.38629	99.6201	-0.15333
74.968	2.4927	99.6047	-0.14975
75.968	2.59926	99.5884	-0.14872
76.968	2.7055	99.5724	-0.15043
77.968	2.8111	99.557	-0.14988
78.968	2.91576	99.5409	-0.14698
79.968	3.01957	99.525	-0.14507
80.968	3.12241	99.5104	-0.14335
81.968	3.22391	99.4966	-0.14003
82.968	3.32462	99.4826	-0.13722
83.968	3.42504	99.469	-0.13475
84.968	3.5248	99.4555	-0.13211
85.968	3.62388	99.442	-0.12968
86.968	3.72271	99.4294	-0.12846
87.968	3.82134	99.4176	-0.12628
88.968	3.91961	99.4055	-0.12262
89.968	4.01772	99.3929	-0.12003
90.968	4.11594	99.3808	-0.11882
91.968	4.21446	99.3696	-0.11634
92.968	4.31331	99.3585	-0.1129
93.968	4.4123	99.3473	-0.11066
94.968	4.51155	99.3366	-0.1096
95.968	4.61109	99.326	-0.10772
96.968	4.71069	99.315	-0.10483
97.968	4.81033	99.3043	-0.10221
98.968	4.91003	99.2942	-0.10024
99.968	5.00999	99.2846	-0.0995006
100.968	5.1102	99.2754	-0.0994836
101.968	5.2106	99.2659	-0.0979189
102.968	5.31092	99.2554	-0.0944194
103.968	5.41104	99.2446	-0.0912262
104.968	5.51114	99.2353	-0.088679
105.968	5.61137	99.2278	-0.0858364
106.968	5.71175	99.2205	-0.0823574
107.968	5.81209	99.2126	-0.0784869
108.968	5.91228	99.2038	-0.0747673
109.968	6.01243	99.1951	-0.0719468
110.968	6.11241	99.1881	-0.0706775
111.968	6.21208	99.1829	-0.0696436
112.968	6.31186	99.1773	-0.0687919
113.968	6.41186	99.1702	-0.069851
114.968	6.51214	99.1621	-0.0722649
115.968	6.61263	99.1538	-0.0740919
116.968	6.71303	99.1461	-0.0744156
117.968	6.81299	99.1394	-0.0732471
118.968	6.91241	99.1328	-0.0718488
119.968	7.01179	99.1256	-0.0700665
120.968	7.11139	99.1182	-0.0686224
121.968	7.21128	99.1108	-0.0686217
122.968	7.31134	99.1042	-0.0678217
123.968	7.41142	99.0983	-0.0663625
124.968	7.51146	99.0917	-0.0645561
125.968	7.61141	99.085	-0.0627719
126.968	7.71149	99.0784	-0.0621145
127.968	7.81167	99.0721	-0.0609778
128.968	7.91186	99.0665	-0.0631793
129.968	8.01198	99.061	-0.0656951
130.968	8.11206	99.0551	-0.0666336
131.968	8.21227	99.047	-0.0683187
132.968	8.31235	99.0389	-0.0700965
133.968	8.41205	99.0321	-0.0715579
134.968	8.5118	99.0254	-0.0702203
135.968	8.61178	99.0189	-0.0700205
136.968	8.71165	99.0122	-0.0717968
137.968	8.8115	99.005	-0.0723129
138.968	8.91131	98.9971	-0.074125
139.968	9.01102	98.9891	-0.0770668
140.968	9.1109	98.9821	-0.0805144
141.968	9.21085	98.9745	-0.0840318
142.968	9.31072	98.966	-0.087722
143.968	9.41042	98.9568	-0.0925538
144.968	9.50999	98.9468	-0.0936195
145.968	9.60961	98.9366	-0.0919955
146.968	9.7093	98.9266	-0.0893474
147.968	9.80903	98.9183	-0.0867276
148.968	9.90877	98.9109	-0.0853609
149.968	10.0084	98.9034	-0.0836368
150.968	10.1082	98.895	-0.0848559
151.968	10.2081	98.8856	-0.0892112
152.968	10.3082	98.8766	-0.0951655
153.968	10.4085	98.8675	-0.10159
154.968	10.5087	98.8574	-0.10719
155.968	10.609	98.8462	-0.11337
156.968	10.7091	98.834	-0.11755
157.968	10.8091	98.8212	-0.12041
158.968	10.9093	98.8084	-0.12364
159.968	11.0094	98.7968	-0.12366
160.968	11.1094	98.785	-0.12242
161.968	11.2095	98.7719	-0.12198
162.968	11.3094	98.7598	-0.12436
163.968	11.4093	98.7477	-0.12679
164.968	11.5093	98.7352	-0.12794
165.968	11.6096	98.7221	-0.13056
166.968	11.7098	98.7089	-0.13281
167.968	11.8097	98.6952	-0.13631
168.968	11.9097	98.6814	-0.13987
169.968	12.0096	98.668	-0.14449
170.968	12.1093	98.6535	-0.1473
171.968	12.2091	98.6383	-0.14802
172.968	12.309	98.6223	-0.14999
173.968	12.409	98.6069	-0.15274
174.968	12.5091	98.5926	-0.15651
175.968	12.6092	98.578	-0.15772
176.968	12.7093	98.5619	-0.15822
177.968	12.8093	98.5444	-0.16032
178.968	12.9092	98.5277	-0.16189
179.968	13.0094	98.5118	-0.16347
180.968	13.1094	98.4963	-0.16423
181.968	13.2093	98.4808	-0.16437
182.968	13.309	98.4639	-0.16432
183.968	13.4088	98.446	-0.16508
184.968	13.5086	98.4292	-0.166
185.968	13.6085	98.4133	-0.16674
186.968	13.7087	98.3973	-0.1679
187.968	13.8087	98.3813	-0.17176
188.968	13.9085	98.364	-0.17626
189.968	14.0084	98.3454	-0.18048
190.968	14.1081	98.3262	-0.18592
191.968	14.2078	98.3077	-0.19226
192.968	14.3076	98.2892	-0.1988
193.968	14.4077	98.2699	-0.20417
194.968	14.5077	98.2488	-0.20888
195.968	14.6077	98.2263	-0.21365
196.968	14.7077	98.2038	-0.2185
197.968	14.8079	98.1823	-0.22255
198.968	14.908	98.1608	-0.2265
199.968	15.0078	98.1388	-0.22944
200.968	15.1075	98.1154	-0.23412
201.968	15.2074	98.0905	-0.24049
202.968	15.3075	98.0662	-0.24873
203.968	15.4076	98.0419	-0.25515
204.968	15.5076	98.0166	-0.26022
205.968	15.6075	97.9896	-0.26761
206.968	15.7075	97.9623	-0.27616
207.968	15.8075	97.9344	-0.28499
208.968	15.9075	97.9056	-0.29178
209.968	16.0076	97.8761	-0.29768
210.968	16.1078	97.8456	-0.30305
211.968	16.2079	97.8144	-0.30974
212.968	16.3078	97.7836	-0.318
213.968	16.4076	97.7526	-0.32576
214.968	16.5074	97.7199	-0.3332
215.968	16.6071	97.6855	-0.34352
216.968	16.707	97.6504	-0.35611
217.968	16.8068	97.6149	-0.36711
218.968	16.9067	97.5779	-0.37677
219.968	17.0068	97.5392	-0.38634
220.968	17.1069	97.4998	-0.39514
221.968	17.2068	97.4596	-0.40131
222.968	17.3067	97.4187	-0.40581
223.968	17.4066	97.3778	-0.41087
224.968	17.5069	97.337	-0.41651
225.968	17.6073	97.2955	-0.42354
226.968	17.7074	97.2531	-0.43272
227.968	17.8073	97.2095	-0.44245
228.968	17.9072	97.1644	-0.45023
229.968	18.007	97.1181	-0.45963
230.968	18.107	97.0714	-0.47162
231.968	18.2071	97.0254	-0.48326
232.968	18.3073	96.9773	-0.49363
233.968	18.4073	96.9265	-0.50528
234.968	18.507	96.8747	-0.51783
235.968	18.6066	96.8222	-0.52855
236.968	18.7065	96.7685	-0.53947
237.968	18.8065	96.7149	-0.55246
238.968	18.9065	96.6606	-0.56474
239.968	19.0068	96.6032	-0.57596
240.968	19.1069	96.5433	-0.58867
241.968	19.2069	96.4831	-0.60122
242.968	19.3069	96.4227	-0.61145
243.968	19.4068	96.3615	-0.6224
244.968	19.5066	96.2997	-0.63564
245.968	19.6064	96.2366	-0.6469
246.968	19.7063	96.1703	-0.65748
247.968	19.8064	96.1021	-0.67063
248.968	19.9066	96.0347	-0.68366
249.968	20.0067	95.967	-0.69438
250.968	20.1067	95.8972	-0.70716
251.968	20.2067	95.8262	-0.71946
252.968	20.3067	95.7535	-0.73036
253.968	20.4066	95.6777	-0.74267
254.968	20.5068	95.6028	-0.75528
255.968	20.6071	95.5285	-0.76431
256.968	20.7073	95.4512	-0.76776
257.968	20.8075	95.3724	-0.77502
258.968	20.9075	95.2943	-0.7828
259.968	21.0071	95.2168	-0.78659
260.968	21.1067	95.1379	-0.79498
261.968	21.2066	95.0591	-0.80526
262.968	21.3066	94.9799	-0.81831
263.968	21.4064	94.8964	-0.83325
264.968	21.5063	94.8121	-0.85186
265.968	21.6064	94.7264	-0.8729
266.968	21.7065	94.6382	-0.88926
267.968	21.8064	94.5481	-0.90772
268.968	21.9064	94.4562	-0.92916
269.968	22.0068	94.3625	-0.94826
270.968	22.107	94.2668	-0.96607
271.968	22.2067	94.1685	-0.98588
272.968	22.3062	94.0696	-1.00412
273.968	22.4058	93.9691	-1.02008
274.968	22.5056	93.8656	-1.03682
275.968	22.6055	93.7613	-1.05779
276.968	22.7056	93.6561	-1.08111
277.968	22.8057	93.5476	-1.10377
278.968	22.9058	93.4353	-1.1281
279.968	23.0058	93.3204	-1.15352
280.968	23.1058	93.2032	-1.17666
281.968	23.2058	93.0841	-1.20156
282.968	23.3058	92.9637	-1.22664
283.968	23.4059	92.8413	-1.25063
284.968	23.5063	92.7138	-1.26744
285.968	23.6066	92.5834	-1.2873
286.968	23.7066	92.4517	-1.30657
287.968	23.8066	92.3226	-1.3261
288.968	23.9067	92.1901	-1.34209
289.968	24.007	92.0559	-1.35802
290.968	24.107	91.9173	-1.38071
291.968	24.2069	91.7779	-1.40069
292.968	24.3068	91.6367	-1.42464
293.968	24.4068	91.4938	-1.44445
294.968	24.5067	91.3498	-1.46168
295.968	24.6063	91.2022	-1.47961
296.968	24.7061	91.052	-1.49773
297.968	24.8062	90.9018	-1.51894
298.968	24.9066	90.7492	-1.54194
299.968	25.0068	90.5951	-1.56289
300.968	25.1067	90.4382	-1.5867
301.968	25.2064	90.277	-1.60812
302.968	25.3062	90.1143	-1.62955
303.968	25.4061	89.9501	-1.64908
304.968	25.506	89.7851	-1.6653
305.968	25.6064	89.618	-1.68248
306.968	25.7068	89.4485	-1.69948
307.968	25.807	89.2768	-1.71732
308.968	25.9069	89.1036	-1.73297
309.968	26.0067	88.9292	-1.74723
310.968	26.1066	88.7538	-1.76019
311.968	26.2066	88.5778	-1.77239
312.968	26.3066	88.4006	-1.78443
313.968	26.4068	88.221	-1.79656
314.968	26.5071	88.0398	-1.80934
315.968	26.6071	87.8578	-1.8188
316.968	26.7071	87.6749	-1.83035
317.968	26.8072	87.4911	-1.84574
318.968	26.9073	87.3079	-1.86113
319.968	27.0076	87.1214	-1.87441
320.968	27.1077	86.9312	-1.88839
321.968	27.2076	86.7403	-1.90363
322.968	27.3074	86.5497	-1.91574
323.968	27.4075	86.3574	-1.92104
324.968	27.5077	86.1648	-1.92537
325.968	27.6078	85.9714	-1.92696
326.968	27.7078	85.7785	-1.92605
327.968	27.8081	85.5841	-1.92678
328.968	27.9082	85.392	-1.92597
329.968	28.0082	85.2004	-1.92527
330.968	28.1083	85.0076	-1.92088
331.968	28.2084	84.8148	-1.91917
332.968	28.3087	84.6217	-1.91751
333.968	28.409	84.4298	-1.91193
334.968	28.5092	84.2386	-1.90336
335.968	28.6092	84.048	-1.89313
336.968	28.709	83.8591	-1.88316
337.968	28.8089	83.6717	-1.87159
338.968	28.9091	83.4849	-1.85863
339.968	29.0095	83.2989	-1.84296
340.968	29.1098	83.1145	-1.82439
341.968	29.2098	82.9316	-1.80359
342.968	29.3098	82.7519	-1.78603
343.968	29.4098	82.5753	-1.7678
344.968	29.5101	82.401	-1.7423
345.968	29.6104	82.2258	-1.71473
346.968	29.7106	82.0526	-1.69041
347.968	29.8107	81.8846	-1.67412
348.968	29.911	81.7209	-1.65543
349.968	30.0112	81.5587	-1.63505
350.968	30.1111	81.395	-1.61575
351.968	30.2109	81.2317	-1.59565
352.968	30.311	81.0709	-1.57724
353.968	30.4112	80.9142	-1.55697
354.968	30.5116	80.7625	-1.53086
355.968	30.6117	80.6116	-1.50251
356.968	30.7114	80.4603	-1.47336
357.968	30.8111	80.3129	-1.4514
358.968	30.9111	80.1691	-1.42873
359.968	31.0111	80.0304	-1.4029
360.968	31.111	79.8924	-1.3789
361.968	31.2109	79.7555	-1.35746
362.968	31.311	79.6193	-1.34411
363.968	31.4109	79.4859	-1.32846
364.968	31.5105	79.3555	-1.30932
365.968	31.6103	79.2249	-1.2893
366.968	31.7104	79.0961	-1.27175
367.968	31.8107	78.9703	-1.25613
368.968	31.9108	78.8462	-1.23761
369.968	32.0107	78.7232	-1.22193
370.968	32.1106	78.6017	-1.20518
371.968	32.2104	78.4822	-1.19128
372.968	32.3103	78.363	-1.1764
373.968	32.4105	78.2473	-1.16362
374.968	32.5107	78.1315	-1.14819
375.968	32.6107	78.0173	-1.13399
376.968	32.7106	77.9035	-1.12511
377.968	32.8106	77.7931	-1.11658
378.968	32.9106	77.6823	-1.11189
379.968	33.0106	77.5721	-1.10519
380.968	33.1105	77.4619	-1.10355
381.968	33.2104	77.3507	-1.10036
382.968	33.3105	77.2405	-1.09902
383.968	33.4108	77.1307	-1.09596
384.968	33.5109	77.0218	-1.0927
385.968	33.6109	76.9124	-1.08843
386.968	33.7108	76.8041	-1.08478
387.968	33.8107	76.6947	-1.08185
388.968	33.9106	76.5873	-1.08637
389.968	34.0102	76.4804	-1.08931
390.968	34.1101	76.3736	-1.09065
391.968	34.2103	76.2612	-1.1018
392.968	34.3103	76.1509	-1.10799
393.968	34.41	76.0412	-1.11359
394.968	34.5097	75.9272	-1.11544
395.968	34.6097	75.816	-1.12649
396.968	34.7097	75.7059	-1.13523
397.968	34.8098	75.5927	-1.13398
398.968	34.9099	75.4755	-1.14468
399.968	35.0099	75.3601	-1.15203
400.968	35.1098	75.2469	-1.15972
401.968	35.2098	75.1289	-1.16791
402.968	35.3099	75.0144	-1.17895
403.968	35.4098	74.8969	-1.19167
404.968	35.5097	74.7752	-1.19555
405.968	35.6097	74.6529	-1.2118
406.968	35.7098	74.5318	-1.22495
407.968	35.8101	74.4113	-1.23601
408.968	35.9102	74.2868	-1.24683
409.968	36.0103	74.1614	-1.26017
410.968	36.1103	74.033	-1.28012
411.968	36.2104	73.9039	-1.2992
412.968	36.3105	73.7748	-1.32025
413.968	36.4106	73.6426	-1.34071
414.968	36.5107	73.5068	-1.36251
415.968	36.6108	73.3685	-1.3858
416.968	36.711	73.2278	-1.40963
417.968	36.8109	73.0857	-1.43313
418.968	36.9108	72.9429	-1.45655
419.968	37.0106	72.7969	-1.47841
420.968	37.1105	72.6472	-1.49801
421.968	37.2105	72.4951	-1.52266
422.968	37.3106	72.3412	-1.54685
423.968	37.4107	72.1871	-1.56873
424.968	37.5108	72.0292	-1.59108
425.968	37.6109	71.8682	-1.61318
426.968	37.7109	71.7054	-1.64026
427.968	37.8109	71.5399	-1.6639
428.968	37.9109	71.3729	-1.68857
429.968	38.0108	71.2027	-1.71528
430.968	38.1108	71.0309	-1.73945
431.968	38.2108	70.8554	-1.77034
432.968	38.3109	70.6764	-1.8029
433.968	38.411	70.4961	-1.835
434.968	38.5114	70.3099	-1.86421
435.968	38.6118	70.1192	-1.89221
436.968	38.712	69.9275	-1.92127
437.968	38.8121	69.7344	-1.94301
438.968	38.9121	69.5388	-1.96081
439.968	39.0119	69.3415	-1.97784
440.968	39.1118	69.1432	-1.98945
441.968	39.212	68.9422	-1.99668
442.968	39.3123	68.7403	-2.00381
443.968	39.4123	68.5402	-2.01064
444.968	39.5119	68.3412	-2.01234
445.968	39.6115	68.1401	-2.01234
446.968	39.7117	67.9371	-2.01375
447.968	39.8121	67.7347	-2.01222
448.968	39.9125	67.5325	-2.00276
449.968	40.0127	67.3309	-1.99021
450.968	40.1126	67.1322	-1.97552
451.968	40.2123	66.9368	-1.95179
452.968	40.3119	66.7424	-1.92328
453.968	40.4118	66.5498	-1.89372
454.968	40.5119	66.3623	-1.86372
455.968	40.6121	66.1782	-1.82797
456.968	40.7123	65.9967	-1.79021
457.968	40.8124	65.8183	-1.75255
458.968	40.9122	65.645	-1.7069
459.968	41.012	65.4753	-1.66357
460.968	41.1119	65.3105	-1.62363
461.968	41.2119	65.1542	-1.58036
462.968	41.3119	64.9992	-1.53191
463.968	41.4121	64.8448	-1.48503
464.968	41.5122	64.6969	-1.44641
465.968	41.6121	64.5559	-1.39883
466.968	41.712	64.4193	-1.35222
467.968	41.8121	64.2859	-1.31087
468.968	41.9123	64.1594	-1.26958
469.968	42.0123	64.0334	-1.22633
470.968	42.1121	63.9105	-1.18689
471.968	42.212	63.7942	-1.1523
472.968	42.312	63.6835	-1.10896
473.968	42.4123	63.5736	-1.06711
474.968	42.5126	63.4677	-1.0324
475.968	42.6128	63.3676	-1.00432
476.968	42.7129	63.2696	-0.9735
477.968	42.8128	63.1739	-0.94244
478.968	42.9129	63.08	-0.91167
479.968	43.0131	62.9887	-0.88436
480.968	43.1132	62.9015	-0.85733
481.968	43.2133	62.8202	-0.82882
482.968	43.3135	62.7385	-0.80109
483.968	43.4136	62.6588	-0.77945
484.968	43.5136	62.5822	-0.75519
485.968	43.6137	62.5077	-0.72891
486.968	43.7138	62.4333	-0.7108
487.968	43.8139	62.3665	-0.69303
488.968	43.9139	62.3009	-0.67305
489.968	44.014	62.2322	-0.65348
490.968	44.1142	62.166	-0.64418
491.968	44.2143	62.1036	-0.63209
492.968	44.3142	62.041	-0.61333
493.968	44.4141	61.9799	-0.59897
494.968	44.5137	61.9216	-0.58473
495.968	44.6134	61.8647	-0.56739
496.968	44.7134	61.807	-0.55377
497.968	44.8137	61.753	-0.54483
498.968	44.9141	61.7008	-0.53809
499.968	45.0146	61.6475	-0.52749
500.968	45.115	61.5941	-0.51773
501.968	45.215	61.541	-0.51163
502.968	45.3151	61.4896	-0.50594
503.968	45.4153	61.4415	-0.49918
504.968	45.5156	61.393	-0.48835
505.968	45.6158	61.3434	-0.47663
506.968	45.7156	61.2942	-0.46579
507.968	45.8152	61.2479	-0.45029
508.968	45.9149	61.2036	-0.43569
509.968	46.0147	61.1621	-0.42415
510.968	46.1146	61.1232	-0.4118
511.968	46.2145	61.0827	-0.40061
512.968	46.3145	61.0404	-0.3951
513.968	46.4145	61.0012	-0.39578
514.968	46.5144	60.9635	-0.39351
515.968	46.6145	60.9251	-0.38932
516.968	46.7146	60.8857	-0.38946
517.968	46.8147	60.8466	-0.38755
518.968	46.9149	60.8067	-0.38531
519.968	47.0149	60.7673	-0.3803
520.968	47.1148	60.7307	-0.37566
521.968	47.2147	60.6938	-0.36778
522.968	47.3147	60.6574	-0.36123
523.968	47.4147	60.6212	-0.35905
524.968	47.5149	60.5861	-0.35454
525.968	47.615	60.5506	-0.35123
526.968	47.7152	60.5151	-0.3477
527.968	47.8153	60.4809	-0.34402
528.968	47.9154	60.4464	-0.3405
529.968	48.0152	60.4124	-0.3343
530.968	48.1149	60.3796	-0.33007
531.968	48.215	60.3463	-0.32713
532.968	48.3158	60.3143	-0.32733
533.968	48.4166	60.2825	-0.32722
534.968	48.5164	60.2499	-0.32487
535.968	48.6158	60.2158	-0.32537
536.968	48.7154	60.1831	-0.32379
537.968	48.8155	60.1512	-0.3199
538.968	48.9157	60.119	-0.31668
539.968	49.0158	60.0883	-0.31771
540.968	49.1157	60.0583	-0.31348
541.968	49.2156	60.026	-0.30996
542.968	49.3156	59.9924	-0.30658
543.968	49.4153	59.9631	-0.30249
544.968	49.5151	59.9333	-0.29482
545.968	49.6153	59.9044	-0.28922
546.968	49.7156	59.8767	-0.29011
547.968	49.8156	59.8492	-0.2863
548.968	49.9156	59.819	-0.28281
549.968	50.0155	59.789	-0.28326
550.968	50.1155	59.7614	-0.28571
551.968	50.2157	59.7346	-0.28666
552.968	50.3158	59.7067	-0.28579
553.968	50.4157	59.6779	-0.28797
554.968	50.5157	59.647	-0.28885
555.968	50.6157	59.6175	-0.28638
556.968	50.7159	59.5884	-0.2826
557.968	50.8161	59.5611	-0.27672
558.968	50.9162	59.5347	-0.27075
559.968	51.0162	59.5082	-0.26482
560.968	51.1162	59.4809	-0.26444
561.968	51.2161	59.4549	-0.26597
562.968	51.316	59.4295	-0.26726
563.968	51.416	59.4025	-0.26876
564.968	51.5161	59.3751	-0.27474
565.968	51.6162	59.3478	-0.27846
566.968	51.7165	59.3196	-0.28334
567.968	51.8166	59.2899	-0.28845
568.968	51.9166	59.2622	-0.29067
569.968	52.0166	59.2324	-0.29154
570.968	52.1166	59.2019	-0.29425
571.968	52.2165	59.1733	-0.29778
572.968	52.3165	59.1448	-0.29449
573.968	52.4168	59.1133	-0.29104
574.968	52.5168	59.0834	-0.28745
575.968	52.6166	59.0557	-0.28069
576.968	52.7165	59.0272	-0.2727
577.968	52.8166	59.0006	-0.27157
578.968	52.9167	58.9763	-0.27189
579.968	53.0168	58.9498	-0.26944
580.968	53.1169	58.9205	-0.27271
581.968	53.2168	58.8925	-0.28088
582.968	53.3166	58.8656	-0.28714
583.968	53.4166	58.837	-0.2895
584.968	53.5171	58.8076	-0.29002
585.968	53.6174	58.7774	-0.2906
586.968	53.7176	58.7467	-0.28802
587.968	53.8175	58.7182	-0.28595
588.968	53.9173	58.691	-0.28355
589.968	54.0173	58.664	-0.27923
590.968	54.1173	58.6359	-0.2767
591.968	54.2174	58.6073	-0.27634
592.968	54.3174	58.5792	-0.28005
593.968	54.4176	58.5521	-0.29
594.968	54.5177	58.5251	-0.29553
595.968	54.6175	58.496	-0.29583
596.968	54.7173	58.4621	-0.29645
597.968	54.8171	58.4301	-0.30226
598.968	54.9168	58.4017	-0.30625
599.968	55.0168	58.3744	-0.31056
600.968	55.1169	58.3439	-0.3159
601.968	55.2168	58.3126	-0.31905
602.968	55.3166	58.2762	-0.31887
603.968	55.4169	58.2406	-0.31975
604.968	55.5176	58.2099	-0.32224
605.968	55.618	58.1826	-0.31485
606.968	55.7179	58.1517	-0.30567
607.968	55.8172	58.1191	-0.30075
608.968	55.9168	58.0872	-0.29742
609.968	56.0175	58.057	-0.2938
610.968	56.1186	58.029	-0.29113
611.968	56.2192	58.0037	-0.29162
612.968	56.3189	57.9752	-0.29682
613.968	56.4182	57.9442	-0.30684
614.968	56.5174	57.9123	-0.32194
615.968	56.6166	57.8794	-0.33117
616.968	56.7164	57.8455	-0.33709
617.968	56.8172	57.811	-0.34525
618.968	56.9183	57.7766	-0.34806
619.968	57.0189	57.7416	-0.3464
620.968	57.1188	57.7046	-0.34774
621.968	57.2181	57.67	-0.35113
622.968	57.3178	57.6372	-0.35366
623.968	57.418	57.6021	-0.3487
624.968	57.5183	57.5659	-0.3464
625.968	57.6181	57.5297	-0.34805
626.968	57.7178	57.4957	-0.34877
627.968	57.8177	57.4623	-0.3512
628.968	57.9176	57.4283	-0.35231
629.968	58.0175	57.3931	-0.3502
630.968	58.1176	57.3555	-0.3518
631.968	58.2181	57.3183	-0.35797
632.968	58.3184	57.2853	-0.36677
633.968	58.4183	57.251	-0.36936
634.968	58.5178	57.2136	-0.36939
635.968	58.6171	57.1734	-0.38049
636.968	58.7165	57.1343	-0.39347
637.968	58.8164	57.0974	-0.40071
638.968	58.9169	57.0575	-0.39991
639.968	59.0177	57.015	-0.40051
640.968	59.1182	56.9729	-0.40466
641.968	59.2182	56.933	-0.4061
642.968	59.3182	56.8933	-0.40452
643.968	59.4182	56.8538	-0.4005
644.968	59.518	56.8135	-0.4019
645.968	59.6181	56.7722	-0.4076
646.968	59.7185	56.7325	-0.41817
647.968	59.8189	56.6916	-0.42731
648.968	59.919	56.6485	-0.43246
649.968	60.019	56.6026	-0.44128
650.968	60.1189	56.5567	-0.44938
651.968	60.2189	56.5123	-0.46059
652.968	60.319	56.4674	-0.46954
653.968	60.4189	56.422	-0.47531
654.968	60.5189	56.3723	-0.48645
655.968	60.6188	56.321	-0.49805
656.968	60.7187	56.2716	-0.50884
657.968	60.8187	56.2206	-0.51357
658.968	60.9186	56.1687	-0.52076
659.968	61.0185	56.1168	-0.53319
660.968	61.1185	56.0645	-0.54159
661.968	61.2185	56.0088	-0.54773
662.968	61.3186	55.9518	-0.55523
663.968	61.4187	55.8956	-0.56825
664.968	61.519	55.8398	-0.58382
665.968	61.6194	55.7831	-0.60122
666.968	61.7195	55.723	-0.62365
667.968	61.8194	55.6581	-0.65499
668.968	61.919	55.591	-0.68694
669.968	62.0187	55.5216	-0.72038
670.968	62.1188	55.4471	-0.75949
671.968	62.2191	55.371	-0.81493
672.968	62.3195	55.2907	-0.89459
673.968	62.4198	55.2021	-1.00767
674.968	62.52	55.1014	-1.18318
675.968	62.6199	54.9844	-1.44862
676.968	62.72	54.8424	-1.77246
677.968	62.8205	54.6608	-2.14435
678.968	62.9213	54.4189	-2.57449
679.968	63.0224	54.1323	-3.02328
680.968	63.1238	53.8039	-3.42685
681.968	63.2253	53.4227	-3.74031
682.968	63.3266	53.0061	-3.96936
683.968	63.4273	52.5814	-4.06117
684.968	63.5269	52.1556	-4.00581
685.968	63.6258	51.7391	-3.83464
686.968	63.7241	51.3626	-3.57771
687.968	63.8223	51.0244	-3.24173
688.968	63.9203	50.7234	-2.85682
689.968	64.0186	50.4603	-2.48323
690.968	64.1171	50.2398	-2.13645
691.968	64.216	50.0554	-1.81847
692.968	64.3154	49.8973	-1.53386
693.968	64.415	49.7628	-1.2973
694.968	64.515	49.6472	-1.10434
695.968	64.6152	49.5485	-0.94319
696.968	64.7153	49.4658	-0.82023
697.968	64.8154	49.3949	-0.7241
698.968	64.9156	49.332	-0.65165
699.968	65.0156	49.2708	-0.59752
700.968	65.1157	49.2127	-0.5623
701.968	65.216	49.1573	-0.53819
702.968	65.3166	49.1068	-0.51262
703.968	65.417	49.0568	-0.48819
704.968	65.5172	49.0083	-0.46288
705.968	65.6172	48.9624	-0.4421
706.968	65.7174	48.9189	-0.42078
707.968	65.8175	48.8788	-0.39756
708.968	65.9177	48.841	-0.37084
709.968	66.0178	48.804	-0.34427
710.968	66.118	48.7694	-0.32287
711.968	66.2182	48.7395	-0.30748
712.968	66.3183	48.712	-0.29386
713.968	66.4184	48.6848	-0.2822
714.968	66.5184	48.6564	-0.2735
715.968	66.6185	48.6276	-0.26928
716.968	66.7185	48.6	-0.26911
717.968	66.8184	48.5753	-0.26834
718.968	66.9184	48.5505	-0.26648
719.968	67.0183	48.5234	-0.2644
720.968	67.1183	48.4955	-0.26518
721.968	67.2182	48.4678	-0.26532
722.968	67.3181	48.4415	-0.2607
723.968	67.4181	48.4162	-0.25557
724.968	67.5182	48.3912	-0.25044
725.968	67.6183	48.367	-0.24594
726.968	67.7184	48.3422	-0.24036
727.968	67.8187	48.3175	-0.23689
728.968	67.9189	48.2937	-0.23688
729.968	68.019	48.2717	-0.23442
730.968	68.1192	48.2489	-0.23108
731.968	68.2195	48.2246	-0.22849
732.968	68.3195	48.2013	-0.22742
733.968	68.4194	48.1787	-0.22439
734.968	68.5194	48.1565	-0.21933
735.968	68.6194	48.1351	-0.21665
736.968	68.7193	48.1142	-0.21358
737.968	68.8192	48.0931	-0.21004
738.968	68.9191	48.0714	-0.20876
739.968	69.019	48.0506	-0.20919
740.968	69.1189	48.0306	-0.20943
741.968	69.2191	48.0099	-0.20654
742.968	69.3192	47.9887	-0.20516
743.968	69.4192	47.9675	-0.20606
744.968	69.519	47.9475	-0.20538
745.968	69.6188	47.9276	-0.20373
746.968	69.7187	47.907	-0.20172
747.968	69.8188	47.8867	-0.20023
748.968	69.919	47.8665	-0.19909
749.968	70.0191	47.8465	-0.19729
750.968	70.1189	47.8274	-0.1965
751.968	70.2186	47.8081	-0.19452
752.968	70.3185	47.7886	-0.19125
753.968	70.4185	47.7689	-0.19074
754.968	70.5187	47.7499	-0.19132
755.968	70.6189	47.7318	-0.19147
756.968	70.7193	47.7128	-0.19007
757.968	70.8197	47.6932	-0.18943
758.968	70.92	47.6735	-0.19031
759.968	71.02	47.6546	-0.18958
760.968	71.12	47.636	-0.18873
761.968	71.2199	47.6174	-0.18659
762.968	71.3198	47.599	-0.18256
763.968	71.4197	47.58	-0.17915
764.968	71.5195	47.5616	-0.17879
765.968	71.6194	47.5451	-0.18003
766.968	71.7194	47.5286	-0.17947
767.968	71.8194	47.5103	-0.1781
768.968	71.9196	47.4911	-0.17702
769.968	72.0199	47.4723	-0.1759
770.968	72.1203	47.4545	-0.17444
771.968	72.2206	47.4387	-0.17136
772.968	72.3207	47.4228	-0.16741
773.968	72.4207	47.4054	-0.16456
774.968	72.5209	47.388	-0.16514
775.968	72.6211	47.3717	-0.16552
776.968	72.7213	47.3557	-0.16487
777.968	72.8212	47.3394	-0.16566
778.968	72.9209	47.3235	-0.1672
779.968	73.0207	47.3065	-0.17027
780.968	73.1209	47.2887	-0.17216
781.968	73.221	47.2713	-0.17238
782.968	73.3211	47.2535	-0.16804
783.968	73.4209	47.2361	-0.16301
784.968	73.5206	47.22	-0.15949
785.968	73.6205	47.2056	-0.15429
786.968	73.7207	47.1909	-0.15077
787.968	73.8209	47.1757	-0.15001
788.968	73.9211	47.161	-0.15203
789.968	74.0213	47.1457	-0.15419
790.968	74.1214	47.1299	-0.15583
791.968	74.2213	47.1143	-0.15909
792.968	74.3212	47.0983	-0.16022
793.968	74.4212	47.0821	-0.16405
794.968	74.5214	47.0655	-0.15981
795.968	74.6215	47.0496	-0.15304
796.968	74.7217	47.0313	-0.13586
797.968	74.8219	47.0182	-0.11941
798.968	74.9221	47.0064	-0.0810355

## Sheet: VSM1.PS-M
Field(G)	Moment(emu)	M(emu/g)
19874.2	0.03578	10.8167
19452.5	0.03583	10.8186
18914.3	0.03577	10.8244
18389.4	0.03566	10.8151
17874.4	0.03552	10.7957
17365.7	0.0354	10.7718
16857	0.03528	10.7477
16355.5	0.03515	10.7229
15866.4	0.03497	10.6959
15342	0.03486	10.6635
14840.2	0.03469	10.6356
14340.7	0.03452	10.6012
13839.6	0.03434	10.5666
13339.1	0.03416	10.5287
12838.1	0.03395	10.4891
12340.7	0.03373	10.4439
11842.2	0.03352	10.3973
11342.5	0.03328	10.3497
10863.1	0.03307	10.2991
10350.3	0.0328	10.2516
9847.89	0.03253	10.1928
9347.85	0.03224	10.1336
8850.31	0.03193	10.0706
8350.69	0.03163	10.0026
7851.8	0.03128	9.93222
7354.09	0.03091	9.85433
6855.63	0.0305	9.77045
6355.98	0.03008	9.6777
5858.06	0.02959	9.57705
5365.02	0.02906	9.4634
5000.34	0.02859	9.34059
4799.06	0.02829	9.22211
4599.5	0.02803	9.15348
4398.96	0.02774	9.08862
4199.31	0.02744	9.01859
3998.82	0.02711	8.94449
3799.45	0.02677	8.86576
3599.18	0.02641	8.78108
3399.14	0.026	8.69129
3199.29	0.02558	8.59274
3003.17	0.02514	8.48767
2805.09	0.02465	8.37737
2599.03	0.02409	8.24909
2399.12	0.0235	8.10929
2199	0.02284	7.95588
2017.37	0.02215	7.78508
1916.58	0.02173	7.62117
1816.33	0.0213	7.51964
1716.65	0.02085	7.4092
1616.37	0.02038	7.29109
1516.53	0.01987	7.16405
1420.37	0.01934	7.0273
1317.56	0.01873	6.88367
1216.58	0.01808	6.72093
1116.73	0.01739	6.54117
1036.8	0.01675	6.34751
990.103	0.01637	6.15417
940.162	0.01596	6.03953
890.121	0.01552	5.91818
840.029	0.01505	5.78919
790.032	0.01458	5.65308
740.223	0.01407	5.50811
690.719	0.01354	5.35317
642.106	0.01298	5.1932
590.268	0.01236	5.01262
540.207	0.01172	4.81838
490.096	0.01104	4.6118
440.091	0.01031	4.38596
390.076	0.00953	4.14048
340.124	0.00869	3.87019
304.104	0.00797	3.57162
295.562	0.00778	3.30065
285.579	0.00759	3.23006
275.862	0.0074	3.15894
265.975	0.00721	3.08769
255.779	0.007	3.01412
245.564	0.0068	2.93584
235.608	0.0066	2.85778
225.561	0.00638	2.77752
215.691	0.00617	2.69309
205.705	0.00595	2.60939
195.713	0.00573	2.5208
185.62	0.0055	2.43301
175.7	0.00526	2.34037
166.157	0.00503	2.24627
155.714	0.00478	2.15149
145.712	0.00453	2.04726
135.724	0.00428	1.94434
125.717	0.00402	1.8378
115.712	0.00375	1.72753
105.696	0.00348	1.6103
95.6424	0.00321	1.49475
85.6595	0.00292	1.37079
75.7848	0.00263	1.24317
65.7646	0.00232	1.11264
55.8599	0.00202	0.97127
46.0443	0.0017	0.82979
35.8757	0.00135	0.68162
25.6449	0.001	0.51534
15.6862	6.42819E-4	0.33905
5.69705	2.67031E-4	0.1605
-4.26429	-0.000124	-0.03064
-14.2619	-0.000508	-0.20863
-24.3185	-0.000876	-0.38757
-34.3196	-0.00123	-0.5505
-44.3283	-0.00157	-0.70703
-53.8522	-0.00187	-0.85201
-64.0991	-0.0022	-0.99053
-74.2915	-0.00251	-1.1239
-84.3196	-0.00281	-1.25672
-94.2312	-0.0031	-1.38074
-104.288	-0.00338	-1.5006
-114.37	-0.00365	-1.61495
-124.295	-0.00392	-1.72613
-134.29	-0.00418	-1.83621
-144.304	-0.00444	-1.94082
-154.292	-0.00469	-2.04206
-164.21	-0.00493	-2.14041
-173.981	-0.00516	-2.23012
-184.263	-0.0054	-2.32537
-194.308	-0.00563	-2.41522
-204.249	-0.00586	-2.50351
-214.33	-0.00608	-2.59168
-224.277	-0.0063	-2.67399
-234.175	-0.00651	-2.75457
-244.22	-0.00672	-2.83266
-254.334	-0.00693	-2.91023
-264.329	-0.00713	-2.98549
-273.907	-0.00732	-3.05919
-284.173	-0.00752	-3.12971
-294.275	-0.00771	-3.19919
-304.267	-0.0079	-3.26895
-314.272	-0.00809	-3.3358
-324.294	-0.00827	-3.40161
-334.249	-0.00845	-3.46562
-351.199	-0.0087	-3.52799
-398.25	-0.00945	-3.63778
-448.039	-0.01023	-3.9045
-498.236	-0.01097	-4.1653
-547.841	-0.01166	-4.40198
-596.332	-0.01228	-4.61716
-648.379	-0.01291	-4.81778
-698.426	-0.01349	-5.00902
-748.412	-0.01403	-5.18257
-798.212	-0.01454	-5.34439
-848.165	-0.01502	-5.49585
-898.239	-0.01549	-5.63732
-948.296	-0.01593	-5.77166
-998.232	-0.01634	-5.89731
-1048.38	-0.01674	-6.01702
-1096.86	-0.01712	-6.13043
-1147.19	-0.01749	-6.2333
-1198.3	-0.01785	-6.34011
-1248.31	-0.01818	-6.43772
-1298.42	-0.0185	-6.53094
-1348.25	-0.01881	-6.61855
-1398.36	-0.01911	-6.70329
-1452.16	-0.01941	-6.78473
-1543.76	-0.01989	-6.86815
-1644	-0.02041	-7.00056
-1743.9	-0.02088	-7.13741
-1838.94	-0.02131	-7.26248
-1973.56	-0.02184	-7.3777
-2172.32	-0.02258	-7.49771
-2371.93	-0.02325	-7.67763
-2572.22	-0.02388	-7.85604
-2771.91	-0.02444	-8.01525
-2972.32	-0.02496	-8.15906
-3171.75	-0.02543	-8.2899
-3371.7	-0.02586	-8.40851
-3572.37	-0.02627	-8.51685
-3771.86	-0.02665	-8.6178
-3967.77	-0.02701	-8.71118
-4166.3	-0.02733	-8.79585
-4372.03	-0.02764	-8.87755
-4572.08	-0.02795	-8.95393
-4771.82	-0.02823	-9.02623
-4989.6	-0.0285	-9.09338
-5426.15	-0.02901	-9.16554
-5925.11	-0.02954	-9.29383
-6424.86	-0.03004	-9.41916
-6920.81	-0.03051	-9.53324
-7420.52	-0.0309	-9.63688
-7898.18	-0.03125	-9.72828
-8406.65	-0.0316	-9.80958
-8915.05	-0.03194	-9.88631
-9412	-0.03224	-9.96193
-9909.96	-0.03252	-10.029
-10409	-0.03279	-10.0912
-10906.7	-0.03305	-10.1508
-11404.7	-0.03331	-10.2065
-11902.6	-0.03352	-10.2611
-12401	-0.03374	-10.3092
-12897.3	-0.03396	-10.357
-13390.3	-0.03415	-10.4027
-13871.8	-0.03434	-10.4451
-14388.7	-0.03452	-10.4856
-14883.4	-0.0347	-10.5245
-15379	-0.03487	-10.56
-15871.8	-0.03501	-10.5936
-16367.1	-0.03514	-10.6234
-16857.6	-0.0353	-10.6508
-17348.2	-0.03541	-10.6803
-17839.8	-0.03551	-10.7044
-18325.2	-0.03565	-10.726
-18791	-0.03573	-10.7501
-19274.9	-0.03586	-10.767
-19629.2	-0.03586	-10.7843
-19628.2	-0.03584	-10.7846
-19634.2	-0.03584	-10.781
-19644	-0.03585	-10.7815
-19654	-0.03585	-10.7821
-19662.6	-0.03585	-10.7834
-19669.9	-0.03586	-10.7837
-19679.7	-0.03586	-10.785
-19689.7	-0.03586	-10.7873
-19699.4	-0.03587	-10.7814
-19578.7	-0.03587	-10.7714
-19106.6	-0.03582	-10.7606
-18575.4	-0.03573	-10.7407
-18055.9	-0.0356	-10.7189
-17544.8	-0.03551	-10.6904
-17037.7	-0.03539	-10.6656
-16529.5	-0.03526	-10.6367
-16025.1	-0.03513	-10.6053
-15519.6	-0.03496	-10.5733
-15018.4	-0.0348	-10.5356
-14532.9	-0.03465	-10.496
-14031.8	-0.03447	-10.4572
-13516.2	-0.03428	-10.4128
-13015.3	-0.03407	-10.367
-12515.8	-0.03387	-10.318
-12019.2	-0.03364	-10.2679
-11519	-0.03342	-10.2153
-11020.5	-0.03318	-10.1592
-10521.8	-0.03292	-10.0993
-10022.7	-0.03267	-10.0353
-9524.25	-0.03239	-9.9682
-9050.69	-0.03211	-9.89488
-8532.67	-0.03181	-9.81752
-8029.5	-0.03147	-9.73227
-7529.84	-0.03109	-9.63498
-7031.21	-0.0307	-9.5289
-6533.37	-0.03027	-9.41126
-6034.79	-0.0298	-9.32756
-5537.02	-0.02928	-9.25873
-5076.65	-0.02872	-9.1736
-4948.64	-0.02852	-9.0835
-4762.56	-0.02828	-9.02196
-4575.01	-0.02803	-8.95461
-4387.31	-0.02776	-8.88478
-4190.75	-0.02746	-8.80646
-4000.28	-0.02714	-8.72172
-3809.51	-0.02683	-8.63261
-3618.91	-0.02646	-8.53814
-3428.78	-0.02611	-8.43354
-3237.82	-0.02571	-8.32207
-3048.17	-0.02527	-8.20005
-2857.43	-0.02481	-8.06393
-2666.78	-0.02431	-7.91576
-2483.99	-0.02379	-7.75039
-2287.8	-0.02316	-7.57251
-2094.64	-0.0225	-7.35184
-1905.03	-0.02176	-7.1074
-1714.66	-0.02094	-6.82277
-1523.99	-0.02001	-6.53743
-1333.56	-0.01895	-6.30779
-1142.91	-0.0177	-6.06384
-986.075	-0.01646	-5.86168
-887.551	-0.0156	-5.65051
-800.185	-0.01474	-5.46581
-751.326	-0.01423	-5.27315
-702.352	-0.01371	-5.10269
-650.726	-0.01313	-4.92541
-600.803	-0.01254	-4.71874
-550.632	-0.0119	-4.50409
-500.757	-0.01123	-4.26906
-450.65	-0.01051	-4.01302
-400.916	-0.00975	-3.79697
-350.837	-0.00892	-3.69246
-300.543	-0.00803	-3.57249
-264.089	-0.00726	-3.4458
-256.052	-0.00706	-3.32936
-245.702	-0.00686	-3.2634
-235.58	-0.00665	-3.19396
-225.74	-0.00644	-3.12279
-215.488	-0.00622	-3.05067
-205.625	-0.006	-2.97725
-195.61	-0.00578	-2.90142
-185.734	-0.00555	-2.82383
-175.621	-0.00533	-2.74519
-165.753	-0.00508	-2.66296
-155.456	-0.00484	-2.57928
-146.22	-0.00461	-2.49172
-135.761	-0.00435	-2.40735
-125.61	-0.00408	-2.31829
-115.484	-0.00382	-2.22037
-105.779	-0.00355	-2.12522
-95.5558	-0.00327	-2.02734
-85.7503	-0.00298	-1.92546
-75.6007	-0.00269	-1.81947
-65.4895	-0.00239	-1.71117
-55.6867	-0.00208	-1.59942
-45.8136	-0.00176	-1.4847
-35.8459	-0.00143	-1.36303
-25.9851	-0.00109	-1.24224
-15.6044	-0.000714	-1.11242
-5.71024	-0.000336	-0.97125
4.23854	4.56985E-5	-0.82907
14.3103	4.35845E-4	-0.68352
24.4216	8.05412E-4	-0.52816
34.3113	0.00116	-0.37013
44.4062	0.0015	-0.2047
54.2555	0.00182	-0.03467
64.2424	0.00214	0.15159
74.0465	0.00244	0.33456
84.2494	0.00274	0.50093
94.3333	0.00303	0.67118
104.279	0.00332	0.82453
114.27	0.0036	0.97335
124.389	0.00387	1.11314
134.256	0.00413	1.24713
144.36	0.00439	1.37411
154.364	0.00464	1.49927
164.399	0.00489	1.61774
174.422	0.00513	1.7325
184.394	0.00536	1.84486
193.792	0.00558	1.95033
204.277	0.00582	2.05258
214.498	0.00604	2.15493
224.142	0.00626	2.25423
234.51	0.00647	2.34865
244.262	0.00669	2.43959
254.38	0.00689	2.53016
264.117	0.00709	2.61789
274.586	0.0073	2.70137
284.377	0.00749	2.78465
294.1	0.00767	2.86377
304.224	0.00786	2.93989
314.341	0.00805	3.01844
324.383	0.00823	3.09394
334.375	0.00842	3.16601
344.44	0.00859	3.23642
354.296	0.00877	3.33482
364.319	0.00894	3.57603
374.363	0.00911	3.81326
388.738	0.00932	4.02714
433.622	0.00999	4.22575
480.956	0.01071	4.44912
533.809	0.01145	4.66118
583.838	0.01211	4.86009
633.78	0.01273	5.05202
683.968	0.01332	5.22327
733.593	0.01386	5.38607
783.987	0.01439	5.53578
834.001	0.01488	5.67862
883.859	0.01534	5.81211
933.85	0.01579	5.93808
983.924	0.01622	6.0574
1032.42	0.01662	6.17119
1082.79	0.01701	6.27574
1133.99	0.01738	6.37819
1183.94	0.01774	6.47781
1233.84	0.01808	6.57059
1283.79	0.01841	6.65939
1334.03	0.01872	6.74905
1383.97	0.01903	6.87104
1433.82	0.01932	6.99449
1486.36	0.01961	7.10848
1575.33	0.02006	7.21643
1670.16	0.02053	7.33644
1774.6	0.02102	7.4931
1875.39	0.02147	7.66443
[truncated: 42 more rows]

## Sheet: VSM2.PS-SA
Field(G)	Moment(emu)	M(emu/g)
[truncated: 417 more rows]
