# Supplementary material for: A novel preparation method for monodisperse streptavidin magnetic beads and its application in electrochemiluminescent immunoassay for CEA
Source: PLoS One. 2025 Dec 9;20(12):e0338214. doi: 10.1371/journal.pone.0338214 (PMC12688107; doi:10.1371/journal.pone.0338214)
Supplement: S2 Table — (XLSX) [file pone.0338214.s003.xlsx]

## Sheet: zeta potential
	Zeta potential
Samples	1	2	3	average value
PS microspheres	-6.5	-7.8	-7.3	-7.2
PS-NO2	-26.25	-25.95	-25.79	-25.9967
PS-M	-21	-22.74	-22.47	-22.07
PS-HPG	-38.42	-38.48	-38.66	-38.52
PS-tosyl	-5.68	-5.31	-4.53	-5.17333
PS-SA	-32.75	-34.43	-35.44	-34.2067

## Sheet: working curve
Using buffer solution as the dilution matrix, the high-concentration stock solution was diluted at the preset ratio to prepare a series of working solutions with different concentrations in a gradient manner.							Buffer Preparation: 100 mM PBS (pH 7.4), 0.1% Proclin, 0.05% Tween-20, and 0.5% BSA. Note: Unless otherwise specified, all references to "buffer" in the text refer to this formulation.
	Repeat the measurement three times.
concentration	ECL Intensity1	2	3	average value
0.05	1234	1283	1215	1244
0.1	1299	1341	1257	1299
0.2	1382	1422	1330	1378
0.5	1508	1572	1447	1509
1	1824	1905	1764	1831
10	7727	7836	7564	7709
30	21544	21972	21269	21595
100	56240	56905	57579	56908
200	110659	113123	110991	111591
300	163658	168015	160465	164046
500	272310	274248	268434	271664
700	391894	397533	390485	393304
1000	557338	577088	570915	568447

## Sheet: LOD
	Test 20 blank samples
	1220
	1211
	1226
	1206
	1277
	1211
	1199
	1178
	1185
	1208
	1214
	1216
	1187
	1184
	1204
	1190
	1189
	1180
	1184
	1220
mean value (CM)	1204.45
standard deviation(SD)	14.3716
CM+3SD	1247.56

## Sheet: specificity
The sensor's responses to various tumor markers and hormones, including alpha-fetoprotein (AFP), carbohydrate antigen 19-9 (CA19-9), thyroid-stimulating hormone (TSH), and prostate-specific antigen (PSA), were assessed. In the selectivity evaluation, the concentration of carcinoembryonic antigen (CEA) was set at 30 ng/mL, while the concentrations of potential interfering substances were maintaine…
		Repeat the measurement three times.
	samples	ECL Intensity1	2	3	average value	Standard deviation	CV
	Blank buffer solution	1100	1191	1244	1178.33	72.8309	0.0618084
1	300ng/mLAFP	1455	1453	1465	1457.67	6.4291	0.00441054
2	100U/mLCA199	1537	1531	1538	1535.33	3.78594	0.00246587
3	50 uIU/mLTSH	1052	1102	1203	1119	76.922	0.0687418
4	50ng/mLf-psa	1123	1135	1118	1125.33	8.73689	0.00776383
5	30ng/mLCEA	21595	21890	21756	21747	147.706	0.00679201
6	30ng/mLCEA+300ng/mLAFP	20652	20859	20745	20752	103.677	0.00499602
7	30ng/mLCEA+100U/mLCA199	21980	22098	22666	22248	366.775	0.0164858
8	30ng/mLCEA+50uIU/mLTSH	20020	19946	20051	20005.7	53.9475	0.00269661
9	30ng/mLCEA+50ng/mLf-psa	20769	20388	20709	20622	204.858	0.00993398

## Sheet: heat stability testing
Prepare the sample to be tested with a concentration of 15 ng/mL. The test kit is aged in a constant temperature box at 37°C. After the reaction is completed, each sample is independently and repeatedly tested three times on the analyzer.
37℃	number of days	ECL Intensity1	2	3	average value	Standard deviation	CV
	0	8970	8881	9030	8960.33	74.9689	0.00836675
	3	8982	8949	8685	8872	162.785	0.0183482
	6	8962	9090	9083	9045	71.9653	0.00795636
	9	9649	9524	9592	9588.33	62.5806	0.00652675
	12	9250	9349	9416	9338.33	83.5125	0.00894297
	15	8966	9360	9427	9251	249.08	0.0269247

## Sheet: Repeatability stability
The three concentration values of low, medium, and high (5 ng/mL, 100 ng/mL, and 1000 ng/mL) were selected for five repeated measurements to evaluate their reproducibility.
	Conduct five measurements each for the high, medium, and low values.
Test number	low values	medium values	high values
1	3354.12	56905.2	568447
2	3879.26	54240.8	554338
3	3520.44	53585	577088
4	3539.69	56899.1	566828
5	3694.46	54986.8	554857
average value	3597.59	55323.4	564311
Standard deviation	198.308	1524.19	9689.45
CV	0.0551223	0.0275505	0.0171704

## Sheet: matrix effects
The stock solution with a concentration of 1000 ng/mL was diluted to the target concentration using buffer solution and artificial serum as diluents respectively. All diluted samples were tested using the Roche cobas e 411 immunoassay analyzer. Each sample was measured three times to assess the precision.
concentration	buffer solution			average value	artificial serum			average value	proportion
10ng/mL	7726	7976	7748	7816.67	7461	7500	7530	7497	0.959104
100ng/mL	55679	56903	56678	56420	56859	56659	55415	56311	0.998068

## Sheet: Batch-to-batch variation
Two sets of samples with low and high values were used to conduct three repeated tests on three batches of magnetic beads. The three batches of magnetic beads were respectively diluted with buffer to the working concentration (0.72 mg/mL), and then used to replace component 3 in the original kit in equal volume for subsequent experiments.The average values of the test results for each batch were …
Test number	PS-SA1	PS-SA2	PS-SA3
1	6828	6231	6495
2	7253	6170	6473
3	6852	6135	6523			CV
mean value	6977.67	6178.67	6497	402.239	6551.11	0.0614001
4	59950	54891	57832
5	59196	54355	57598
6	58840	54158	57610			CV
mean value	59328.7	54468	57680	2471.88	57158.9	0.0432458
